# Supplementary material for: FAK-Mediated Signaling Controls Amyloid Beta Overload, Learning and Memory Deficits in a Mouse Model of Alzheimer’s Disease
Source: Int J Mol Sci. 2022 Aug 13;23(16):9055. doi: 10.3390/ijms23169055 (PMC9408823; doi:10.3390/ijms23169055)
Supplement: Supplementary file 1 [file ijms-23-09055-s001.zip]

Archive with 1 entries (1 files):
- ijms-1837212-supplementary.xlsx
