# Supplementary material for: FAK-Mediated Signaling Controls Amyloid Beta Overload, Learning and Memory Deficits in a Mouse Model of Alzheimer’s Disease
Source: Int J Mol Sci. 2022 Aug 13;23(16):9055. doi: 10.3390/ijms23169055 (PMC9408823; doi:10.3390/ijms23169055)
Supplement: Supplementary file 1 [file ijms-23-09055-s001.zip › ijms-1837212-supplementary.xlsx]

## Sheet: Supplemenary Table S1
Target Name	P-Site	Full Target Protein Name	%CFC	Average %CFC
A6r (Twinfin-2)	Y309	Twinfilin, actin-binding protein, 2; Protein tyrosine kinase 9-like	70.2605
Abl (Abl1)	Y226	Abelson murine leukemia viral oncogene homologue 1	17.0808
Abl (Abl1)	Y257	Abelson murine leukemia viral oncogene homologue 1	101.396
Abl (Abl1)	Y264	Abelson murine leukemia viral oncogene homologue 1	5.57018
Abl (Abl1)	Y413	Abelson murine leukemia viral oncogene homologue 1	59.8317
Abl (Abl1)	Y469	Abelson murine leukemia viral oncogene homologue 1	69.1214	51
Abl2 (Arg)	Y439	Abelson murine leukemia viral oncogene homologue 2	64.9914
Abl2 (Arg)	Y439+T440	Abelson murine leukemia viral oncogene homologue 2	9.61966
ACK1 (TNK2)	Y284	Activated CDC42 kinase 1	55.2222
ACK1 (TNK2)	Y518	Activated CDC42 kinase 1	17.9834
ACK1 (TNK2)	Y859+Y860	Activated CDC42 kinase 1	6.48774
ACLY	Y682	ATP-citrate synthase	40.0264
ACP1	Y132+Y133	Low molecular weight phosphotyrosine protein phosphatase	10.0524
ACS1 (ACSL1)	Y567	Long-chain-fatty-acid--CoA ligase 1	113.209
ACTB	Y294	Actin, cytoplasmic 1; Beta-actin	22.6268
ACTN1	Y246	Alpha-actinin-1	67.0853
Akt1 (PKBa)	Y315	RAC-alpha serine/threonine-protein kinase	9.35184
ALK	Y1096	Anaplastic lymphoma receptor-tyrosine kinase	40.9058
ANXA1	Y207	Annexin A1	33.9162
ATM	Y2969	Ataxia telangiectasia mutated protein-serine kinase	26.1706
Bcr	Y177	Breakpoint cluster region protein	72.2889
Bcr	Y177	Breakpoint cluster region protein	52.6689	62
Bcr	Y644	Breakpoint cluster region protein	51.6855
BLK	Y187	B lymphoid tyrosine kinase	5.72417
BLK	Y389	B lymphoid tyrosine kinase	34.1277
Bmx (Etk)	Y40	Bone marrow X protein-tyrosine kinase	48.0562
BRK	Y342	Protein-tyrosine kinase 6	16.8949
BRK	S446+Y447	Protein-tyrosine kinase 6	40.7812
Btk	Y223+Y225	Bruton's agammaglobulinemia tyrosine kinase	16.983
Btk	Y551	Bruton's agammaglobulinemia tyrosine kinase	45.1345
C3G (RapGEF1)	Y504	Rap guanine nucleotide exchange factor 1	47.9874
CaMK1a (CAMK1)	Y235	Calcium/calmodulin-dependent protein-serine kinase 1 alpha	4.61593
CaMK2a	Y230	Calcium/calmodulin-dependent protein-serine kinase 2 alpha	17.1528
Caveolin 1	Y14	Caveolin 1	17.1396
Caveolin 1	Y14	Caveolin 1	11.8966	15
Cbl	Y674	E3 ubiquitin-protein ligase CBL	23.3064
Cbl	Y700	E3 ubiquitin-protein ligase CBL	60.6472
CD45 (PTPRC)	Y1216	Receptor-type tyrosine-protein phosphatase C	66.3611
CDK1 (CDC2)	T14+Y15	Cyclin-dependent protein-serine kinase 1; Cell division control protein 2 homologue	60.606
CDK5	Y15	Cyclin-dependent protein-serine kinase 5	57.9045
CDK6	Y13	Cyclin-dependent protein-serine kinase 6	4.25056
CDK6	Y24	Cyclin-dependent protein-serine kinase 6	35.8824
CDKL5 (STK9)	Y171	Cyclin-dependent kinase-like 5; Serine-threonine-protein kinase 9	76.7781
CK2a1 (CSNK2A1)	Y255	Casein protein-serine kinase 2 alpha/ alpha prime	267.843
COX2	Y446	Prostaglandin G/H synthase 2	257.274
CrkL	Y251	Crk-like protein	71.2163
CSF1R (Fms)	Y699	Macrophage colony-stimulating factor 1 receptor	111.343
CSF1R (Fms)	S807+Y809	Macrophage colony-stimulating factor 1 receptor	18.6521
CSF1R (Fms)	Y809	Macrophage colony-stimulating factor 1 receptor	134.196
Csk	Y184	C-terminus of Src tyrosine kinase	18.3477
CTNNB1	Y333	Catenin (cadherin-associated protein) beta 1	43.7284
DDR1	Y797	Epithelial discoidin domain-containing receptor 1	6.69963
DDR2 (Tyro10)	Y736	Discoidin domain-containing receptor 2	48.1115
DDR2 (Tyro10)	Y740	Discoidin domain-containing receptor 2	122.881
Dok3	Y398	Docking protein 3	38.5981
DYRK1A	Y321	Dual specificity tyrosine-phosphorylation-regulated kinase 1A	22.6006
DYRK2	Y382	Dual specificity tyrosine-phosphorylation-regulated kinase 2	3.23209
EEF1A1	Y141	Eukaryotic elongation factor 1-alpha 1	9.8998
EGFR (ErbB1)	Y1110	Epidermal growth factor receptor-tyrosine kinase	32.565
EGFR (ErbB1)	Y1172	Epidermal growth factor receptor-tyrosine kinase	71.9364
EGFR (ErbB1)	Y1172	Epidermal growth factor receptor-tyrosine kinase	4.4535	38
EGFR (ErbB1)	Y869	Epidermal growth factor receptor-tyrosine kinase	58.7194
EGFR (ErbB1)	Y998	Epidermal growth factor receptor-tyrosine kinase	47.0351
ENFB2	Y316	Ephrin-B2	13.992
ENO1	Y44	Alpha-enolase	34.8623
ENO2	Y25	Gamma-enolase	44.3917
EphA1	Y781	Ephrin type-A receptor 1 protein-tyrosine kinase	44.0973
EphA2	Y772	Ephrin type-A receptor 2 protein-tyrosine kinase	115.661
EphB2	Y780	Ephrin type-B receptor 2 protein-tyrosine kinase	101.568
EphB3	Y600	Ephrin type-B receptor 3 protein-tyrosine kinase	40.3305
EphB4	Y596	Ephrin type-B receptor 4 protein-tyrosine kinase	39.373
ErbB2 (HER2, Neu)	Y735	ErbB2 (Neu) receptor-tyrosine kinase	35.7669
ErbB2 (HER2, Neu)	Y877	ErbB2 (Neu) receptor-tyrosine kinase	66.4137
ErbB2 (HER2, Neu)	Y1248	ErbB2 (Neu) receptor-tyrosine kinase	43.4666	48
ERBB2IP (Erbin)	Y1104	Protein LAP2	27.0303
ErbB3 (HER3)	Y1289	ErbB3 (HER3) receptor-tyrosine kinase	97.7723
ErbB3 (HER3)	Y1307	ErbB3 (HER3) receptor-tyrosine kinase	39.326
ErbB3 (HER3)	Y1328	ErbB3 (HER3) receptor-tyrosine kinase	65.1616	67
ErbB4 (HER4)	Y733	ErbB4 receptor-tyrosine kinase	29.2966
ErbB4 (HER4)	Y875	ErbB4 receptor-tyrosine kinase	127.06
ERK1 (MAPK3)	T202+Y204	Extracellular regulated protein-serine kinase 1 (p44 MAP kinase)	9.7894
ERK1 (MAPK3)	T202+Y204	Extracellular regulated protein-serine kinase 1 (p44 MAP kinase)	3.42416	7
ERK1 (MAPK3)	Y204	Extracellular regulated protein-serine kinase 1 (p44 MAP kinase)	56.1164
ERK1 (MAPK3)	Y204	Extracellular regulated protein-serine kinase 1 (p44 MAP kinase)	22.3593	39
ERK5 (MAPK7)	T219+Y221	Extracellular regulated protein-serine kinase 5 (Big MAP kinase 1 (BMK1))	3.70756
ESYT1	Y822	Extended synaptotagmin-1	18.044
EZR	Y146	Ezrin; Cytovilin	9.02261
FAK (PTK2)	Y397	Focal adhesion protein-tyrosine kinase	117.281
FAK (PTK2)	Y576+Y577	Focal adhesion protein-tyrosine kinase	835.772
FAK (PTK2)	Y576+Y577	Focal adhesion protein-tyrosine kinase	14.1887	425
FBPase 2 (FBP2)	Y216	Fructose-1,6-bisphosphatase isoform 2	94.5354
FBPase (FBP1)	Y265	Fructose-1,6-bisphosphatase isoform 1	45.2663
Fer (TYK3)	Y402	Fer (fps/fes related) protein-tyrosine kinase	23.9952
Fes	Y713+S716	Fes/Fps protein-tyrosine kinase	7.43176
FGFR1	Y653+Y654	Fibroblast growth factor receptor-tyrosine kinase 1; Basic fibroblast growth factor receptor 1	17.5619
FGFR2 (BEK)	Y656+Y657	Fibroblast growth factor receptor-tyrosine kinase 2 (BEK)	23.6924
FGFR3	Y647+Y648	Fibroblast growth factor receptor 3	33.6419
FGFR3	Y647+Y648	Fibroblast growth factor receptor 3	4.48031	19
Fgr	Y208+Y209	Gardner-Rasheed feline sarcoma viral (v-fgr) oncogene	37.4321
Fgr	Y412	Gardner-Rasheed feline sarcoma viral (v-fgr) oncogene	18.385
Flt3 (STK1)	Y842	Fetal liver fms-related tyrosine kinase 3; Receptor-type tyrosine-protein kinase FLT3	165.035
Frk	Y497	Fyn-related kinase; Tyrosine-protein kinase FRK	85.4262
FRS2	Y349	Fibroblast growth factor receptor substrate 2	32.999
Fyn	Y213+Y214	Fyn proto-oncogene-encoded protein-tyrosine kinase	45.7278
G6PD	Y401	Glucose-6-phosphate 1-dehydrogenase	12.5053
G6PD	Y503+Y507	Glucose-6-phosphate 1-dehydrogenase	104.192
Gab1	Y406	GRB2-associated-binding protein 1	41.9225
Gab1	Y627	GRB2-associated-binding protein 1	38.2537
GIT1	Y545	ARF GTPase-activating protein GIT1	29.3617
GRK2 (BARK1, ADRBK1)	Y356	Beta-adrenergic receptor kinase 1	43.9173
GSK3a	Y279	Glycogen synthase-serine kinase 3 alpha	256.723
GSK3a	Y284+Y285	Glycogen synthase-serine kinase 3 alpha	4.96021	131
GUK1	Y53	Guanylate kinase	35.1296
GYS2	Y45	Glycogen [starch] synthase, liver	41.5063
HCA59	Y147	Uncharacterized protein C9orf78	19.1433
HGS (Hrs)	Y216	Hepatocyte growth factor-regulated tyrosine kinase substrate	15.5088
HIPK1	Y352	Homeodomain-interacting protein-serine kinase 1	40.0946
HRAS	Y157	GTPase HRas	42.3443
HSP90AB1 (HSP90B; HSP90-beta)	Y484	Heat shock 90 kDa protein beta	29.4622
ICK	Y156+T157	Intestinal cell (MAK-like) kinase	7.34025
ICK	Y159	Intestinal cell (MAK-like) kinase	2.28075
IDH1	Y391	Isocitrate dehydrogenase [NADP] cytoplasmic	2.41244
IGF1R	Y1346	Insulin-like growth factor 1 receptor	53.6203
IKZF1	Y413	DNA-binding protein IKZF1 (Ikaros)	42.8088
ILK1 (ILK)	Y351	Integrin-linked protein-serine kinase-1	110.258
InsR (IR)	Y1189	Insulin receptor	2.09309
ITGB3	Y785	Integrin beta-3	43.6979
ITSN2	Y968	Intersectin-2	63.6084
JAK1	Y1034+Y1035	Janus protein-tyrosine kinase 1	60.5542
JAK2	Y1007+Y1008	Janus protein-tyrosine kinase 2	36.9308
JAK2	Y1007+Y1008	Janus protein-tyrosine kinase 2	26.926
JAK2	Y570	Janus protein-tyrosine kinase 2	100.027	55*
JNK1 (MAPK8)	T183+Y185	Jun N-terminus protein-serine kinase (stress-activated protein kinase (SAPK)) 1	38.6997
JNK1 (MAPK8)	Y185	Jun N-terminus protein-serine kinase (stress-activated protein kinase (SAPK)) 1	14.4886	27
KHS1 (MAP4K5; KHS)	Y31	Kinase homologous to SPS1/STE20 (MAP kinase kinase kinase protein-serine kinase 5 (MEKKK5)	91.8159
Kit	Y703	Mast/stem cell growth factor receptor protein-tyrosine Kit	27.4687
Kit	Y721	Mast/stem cell growth factor receptor protein-tyrosine Kit	40.7597
Kit	Y730	Mast/stem cell growth factor receptor protein-tyrosine Kit	82.6815
Kit	S821+Y823	Mast/stem cell growth factor receptor protein-tyrosine Kit	47.7854
Kit	Y936	Mast/stem cell growth factor receptor protein-tyrosine Kit	45.1628
Lck	Y263+Y264	Lymphocyte-specific protein-tyrosine kinase; Proto-oncogene tyrosine-protein kinase LCK	31.5268
Lck	Y394	Lymphocyte-specific protein-tyrosine kinase; Proto-oncogene tyrosine-protein kinase LCK	122.054
Lck	Y505	Lymphocyte-specific protein-tyrosine kinase; Proto-oncogene tyrosine-protein kinase LCK	8.41277
LTK	Y672	Leukocyte tyrosine kinase receptor	41.5704
MAPKAPK3	Y76	MAP kinase-activated protein kinase 3	105.239
MELK	Y438	Maternal embryonic leucine zipper kinase	123.003
MERTK (MER)	Y749	Tyrosine-protein kinase Mer; Proto-oncogene tyrosine-protein kinase MER	67.9357
MERTK (MER)	Y749+Y753	Tyrosine-protein kinase Mer; Proto-oncogene tyrosine-protein kinase MER	26.5405	47
MERTK (MER)	Y753	Tyrosine-protein kinase Mer; Proto-oncogene tyrosine-protein kinase MER	21.8823
Met	Y1003	Hepatocyte growth factor (HGF) receptor-tyrosine kinase	52.7107
Met	Y1230	Hepatocyte growth factor (HGF) receptor-tyrosine kinase	41.6018
Met	Y1234	Hepatocyte growth factor (HGF) receptor-tyrosine kinase	59.3892
Met	Y1234+Y1235	Hepatocyte growth factor (HGF) receptor-tyrosine kinase	16.1011
Met	T1355+Y1356	Hepatocyte growth factor (HGF) receptor-tyrosine kinase	95.7709
MOK (RAGE)	Y167	MAPK-MAK-MRK overlapping kinase; MOK protein kinase	6.57001
Mos	Y263	Moloney sarcoma oncogene-encoded protein-serine kinase	154.104
MPL	Y591	Thrombopoietin receptor	9.42123
MUSK	Y756	Muscle, skeletal receptor tyrosine protein kinase	95.6687
NF1	Y2577	Neurofibromin	18.9832
NMDAR2A (GRIN2A)	Y943	Glutamate [NMDA] receptor subunit epsilon-1	77.2427
NMDAR2B (GRIN2B)	Y1474	Glutamate [NMDA] receptor subunit epsilon-2	18.8729
PBK	Y272	Lymphokine-activated killer T-cell-originated protein kinase	59.3557
PCTK1 (PCTAIRE1, CDK16)	Y176	Cell division protein kinase 16; Protein-serine kinase PCTAIRE-1	59.9598
PDGFRa	Y754	Platelet-derived growth factor receptor kinase alpha	3.8547
PDGFRa	Y768	Platelet-derived growth factor receptor kinase alpha	18.4528
PDGFRb	Y1009	Platelet-derived growth factor receptor kinase beta	18.2399
PDGFRb	Y716	Platelet-derived growth factor receptor kinase beta	37.6954
PDLIM5 (LIM)	Y251	PDZ and LIM domain protein 5	3.16865
PECAM-1	Y713	Platelet endothelial cell adhesion molecule	4.32854
PIK3CA	Y317	Phosphatidylinositol-4,5-bisphosphate 3-kinase catalytic subunit alpha isoform	19.8241
PIK3R1	Y467	Phosphatidylinositol 3-kinase regulatory subunit alpha	29.4987
PIK3R1	Y580	Phosphatidylinositol 3-kinase regulatory subunit alpha	30.092
PIK3R2	Y464	Phosphatidylinositol 3-kinase regulatory subunit beta	29.3069
PKCa (PRKCA)	Y195	Protein-serine kinase C alpha	39.3746
PKCd (PRKCD)	Y313	Protein-serine kinase C delta	44.6151
PKCd (PRKCD)	Y313	Protein-serine kinase C delta	39.6018	42
PKCd (PRKCD)	Y334	Protein-serine kinase C delta	127.274
PKCt (PRKCQ)	Y545	Protein-serine kinase C theta	37.9176
PLCG2	Y753	1-phosphatidylinositol-4,5-bisphosphate phosphodiesterase gamma-2	21.8559
PLCG2	Y759	1-phosphatidylinositol-4,5-bisphosphate phosphodiesterase gamma-2	79.4332
Plk1 (PLK)	Y217	Polo-like protein-serine kinase 1	68.4416
PP2A/Ca (PPP2CA)	Y307	Protein-serine phosphatase 2A - catalytic subunit - alpha and beta isoform	2.08688
PP2Ca (PPM1A; PPPM1A)/'PP2Cb (PPM1B; PPPM1B)	Y362	Protein phosphatase 1A	63.337
PPP5C	Y119	Serine/threonine-protein phosphatase 5	91.1036
PRP4K (PRP4, PRPF4B)	Y849	Protein-serine kinase PRP4 homologue	31.6396
PTPN11 (PTP1D; PTP2C; SHP2; SHPTP2; Syp)	Y62	Tyrosine-protein phosphatase non-receptor type 11	18.8196
PTPRA	Y798	Receptor-type tyrosine-protein phosphatase alpha	15.9362
PTPRB	Y1981	Receptor-type tyrosine-protein phosphatase beta	32.6591
PTPRK	Y916	Receptor-type tyrosine-protein phosphatase kappa	35.3644
PXN	Y118	Paxillin 1	12.6009
PYK2 (PTK2B)	Y402	Protein tyrosine kinase 2 beta	96.5179
PYK2 (PTK2B)	Y402	Protein tyrosine kinase 2 beta	26.7143	62
PYK2 (PTK2B)	Y579+Y580	Protein tyrosine kinase 2 beta	80.7065
Raf-A (ARaf)	Y302	A-Raf proto-oncogene serine/threonine-protein kinase	38.4707
RIOK1	Y466	Serine/threonine-protein kinase RIO1	15.982
RIPK1 (RIP; RIPK)	Y384	Receptor-interacting protein-serine kinase 1	54.9631
ROCK1 (ROKb)	Y913	Rho-associated protein kinase 1	52.7982
ROCK2 (ROKa)	Y722	Rho-associated protein kinase 2	191.963
Ron (RONa) (MST1R)	Y1238	Macrophage-stimulating protein receptor alpha chain	113.873
Ron (RONa) (MST1R)	Y1238+Y1239	Macrophage-stimulating protein receptor alpha chain	80.2467	97
ROR2 (RON2)	Y645+Y646	Neurotrophic tyrosine kinase, receptor-related 2	55.2837
Ros	Y2114+Y2115	Orosomucoid 1 receptor-tyrosine kinase; Proto-oncogene tyrosine-protein kinase ROS1	318.891
RSK1 (RPS6KA1, p90RSK)	Y220+S221	Ribosomal S6 protein-serine kinase 1; Ribosomal protein S6 kinase alpha 2	77.8075
RSK3 (RPS6KA2)	Y217+S218	Ribosomal S6 protein-serine kinase 3; Ribosomal protein S6 kinase alpha-3	40.3648
Sgk223	Y413	Tyrosine-protein kinase SgK223; Homologue of rat pragma of Rnd2	33.634
SgK269 (PEAK1)	Y635	Tyrosine-protein kinase SgK269; Pseudopodium-enriched atypical kinase 1	109.945
Shc1 (Shc)	Y349	SH2 domain-containing transforming protein 1	16.8673
Shc1 (Shc)	Y349+Y350	SH2 domain-containing transforming protein 1	21.2733	19
SHIP1 (INPP5D)	Y187	Phosphatidylinositol 3,4,5-trisphosphate 5-phosphatase 1	36.766
SHIP2 (INPPL1)	Y886	Phosphatidylinositol-3,4,5-trisphosphate 5-phosphatase 2	58.9331
SIT	Y90	Signaling threshold-regulating transmembrane adapter 1	24.4227
SIT	Y95	Signaling threshold-regulating transmembrane adapter 1	15.2843
SND1	Y908	Staphylococcal nuclease domain-containing protein 1	28.67
snRNP 70	Y126	U1 small nuclear ribonucleoprotein 70 kDa	54.9287
SOCS7	Y561	Suppressor of cytokine signaling 7	41.4872
Src	Y419	Src oncogene-encoded protein-tyrosine kinase	216.689
Src	Y530	Src oncogene-encoded protein-tyrosine kinase	120.586
Src	Y530	Src oncogene-encoded protein-tyrosine kinase	99.1184	110
SRPK2	Y319	Serine/arginine-rich protein-specific kinase 2; Serine kinase SRPK2	133.575
SSRP1	Y441+S444	FACT complex subunit SSRP1	18.4177
STAG2	Y433	Putative uncharacterized protein DKFZp781H1753	12.0051
STAM2	Y374	Signal transducing adapter molecule 2	116.145
STAT1	Y701	Signal transducer and activator of transcription 1-alpha/beta	56.6186
STAT2	Y690	Signal transducer and activator of transcription 2	77.4634
STAT3	Y705	Signal transducer and activator of transcription 3	14.6148
STAT3	Y705+T708	Signal transducer and activator of transcription 3	10.9645	13
STAT5	Y694	Signal transducer and activator of transcription 5	305.175
STAT6	Y641	Signal transducer and activator of transcription 6	28.2952
Syk	Y323	Spleen protein-tyrosine kinase	65.2275
Syk	Y525+Y526	Spleen protein-tyrosine kinase	135.931
TAO1 (TAOK1)	Y309	Serine/threonine-protein kinase TAO1	16.0158
TBC1D7	Y14	TBC1 domain family member 7	105.528
TEC	Y519	Tyrosine-protein kinase Tec	114.429
TGM2	Y369	Protein-glutamine gamma-glutamyltransferase 2	58.2421
TIE2 (TEK)	Y897	Angiopoietin-1 receptor	79.613
TIE2 (TEK)	Y992	Angiopoietin-1 receptor	90.6039
TLN1	Y70	Talin 1	40.3259
TNK1	Y277	Non-receptor tyrosine-protein kinase TNK1	52.7688
TRIM28 (TIF1B)	Y458	Transcription intermediary factor 1-beta	97.0179
TRIM28 (TIF1B)	Y517	Transcription intermediary factor 1-beta	72.8675
TrkA (NGFR; NTRK1)	Y680+Y681	Nerve growth factor (NGF) receptor-tyrosine kinase; High affinity nerve growth factor receptor	43.0224
TrkB (NTRK2)	Y702	BNDF/NT3/4/5 receptor-tyrosine kinase	532.339
TrkC (NTRK3)	Y709+Y710	NT-3 growth factor receptor	247.495
TTK	Y833+Y836	Dual specificity protein kinase TTK	13.8424
TXK	Y420	Tyrosine-protein kinase TXK	308.739
TYK2	Y292	Protein-tyrosine kinase 2 (Jak-related)	173.7
TYK2	Y1054+Y1055	Protein-tyrosine kinase 2 (Jak-related)	43.3288
Tyro3	Y681	Tyrosine-protein kinase receptor TYRO3	63.9285
Tyro3	Y685+Y686	Tyrosine-protein kinase receptor TYRO3	95.0255
VACAMKL	Y245	CaM kinase-like vesicle-associated protein	12.0026
Vav	Y174	Vav 1 guanine nucleotide exchange factor	8.75456
Vav	Y826	Vav 1 guanine nucleotide exchange factor	22.6424
VEGFR1 (Flt1)	Y1048	Vascular endothelial growth factor receptor 1	31.7755
VEGFR3 (Flt4)	Y1068	Vascular endothelial growth factor receptor 3 ; Vascular endothelial growth factor receptor-protein-tyrosine kinase 3	41.3816
WASP	Y291	Wiskott-Aldrich syndrome protein	57.7196
Yes	Y222+Y223	Yamaguchi sarcoma proto-oncogene-encoded tyrosine kinase	17.2796
ZAP70	Y248	Zeta-chain (TCR) associated protein-tyrosine kinase, 70 kDa	129.411
ZAP70	Y292	Zeta-chain (TCR) associated protein-tyrosine kinase, 70 kDa	58.9541
ZAP70	Y319	Zeta-chain (TCR) associated protein-tyrosine kinase, 70 kDa	42.3923
ZAP70	Y492+Y493	Zeta-chain (TCR) associated protein-tyrosine kinase, 70 kDa	22.5901

## Sheet: Supplementary Table S2
Process	Enriched pathway	P value	- log (p-value)	Genes
Neuronal	Axon guidance	0.0497	1.3	PTK2, ROCK1, ROCK2, MET, MAPK3, ABL1, CDK5
	Dendrite morphogenesis	0.0303695	1.52	ROCK2, ABL2, CDK5
	Neuron projection development	0.000775088	3.11	IGF1R, PTK2B, CDK16, CDK5, TWF2, MET, ABL2
	Brain development	0.0220223	1.66	EGFR, IGF1R, BCR, INPPL1, MET, MAPK3
	Hippocampus development	0.000732383	3.14	IGF1R, GRIN2A, CDK5
	Excitatory postsynaptic potential	6.83393e-13	12.2	MET, GRIN2A, CDK5
	Long-term potentiation	0.0444626	1.35	MUSK, PTK2B, GRIN2A
	Glutamatergic synaptic transmission	0.000588054	3.23	EGFR, PTK2B, ROR2
	Negative regulation of neuron apoptosis	1.37659e-09	8.86	TYRO3, ROCK1, PTK2B, ERBB3, JAK2, CDK5
	Neuron migration	0.000371689	3.43	PTK2, MET, CDK5, CDKL5
Cytoskeleton	Actin cytoskeleton organization	1.95721e-45	44.7	BCR, ROCK1, ROCK2, ABL1, ABL2, PTK2B, CSF1R, TWF2, PTK2, INPPL1, ACTN1, MAPK3, CDK5
	Adherens junction	0.0825364	1.08	EGFR, IGF1R, ERBB2, MAPK3, MET, ACTN1
	Cell adhesion	6.07301e-25	24.2	TYRO3, PTK2, INPPL1, PTK2B, BMX, ABL1, DDR2, ABL2, ROCK1, ROCK2, JAK2, ABL1, ERBB2, TEK, TGM2
	Substrate adhesion-dependent cell spreading	1.82682e-47	46.7	TYRO3, TEK, PEAK1, ABL1, MERTK
	Integrin-mediated signaling	3.26629e-29	28.5	PTK2, PTK2B, SYK, TEC
	Negative regulation of cell-cell adhesion	1.7115e-37	36.8	PTK2, JAK2, ABL1, ABL2
	Regulation of actin dynamics for phagocytic cup formation	0.0518874	1.28	PTK2, MAPK3, ABL1, SYK, BTK
	Cell polarity	1.37501e-41	40.9	ROCK1, ROCK2, PTK2B
	Rho GTPases-mediated WASp and WAVE activation	0.0360016	1.44	PTK2, MAPK3, ABL1, BTK
	Endocytosis	5.0381e-23	22.3	INPPL1, TNK2, ITSN2, ABL1
Signal transduction	JUN kinase activation	0.00220019	2.66	MAP4K5, RIPK1, SYK
	Calcium signaling	4.05127e-30	29.4	EGFR, PTK2B, ERBB3, ERBB2, GRIN2A, JAK2, ABL1, ABL2
	Ephrin receptor signaling	0.00600639	2.22	PTK2, ROCK1, ROCK2
	EGFR signaling	6.46193e-12	11.2	EGFR, PTK2, ERBB3, PTK2B, ABL1, ABL2
	MAPK3 (ERK1) activation	5.19217e-32	31.3	TYK2, MAPK3, JAK1, JAK2, ERBB2, ROS1, SYK, EGFR, PTK2B, MAPK3, TEK, ABL1, ABL2, CSF1R, ERBB2, KIT, MST1R, PTK2, ERBB3, TEK, GRIN2A, IGF1R, TEK, MET, ZAP70
	PI3K signaling	2.01145e-51	50.7	EGFR, IGF1R, PTK2, TEK, MET, MAPK3, JAK1, JAK2, KIT, SYK, CSF1R, TYRO3, ERBB3, ERBB2, PTK2B, MST1R
	GTPase activation	0.000222181	3.65	EGFR, PTK2, BCR, ERBB3, ERBB2, TEK, GRIN2A, JAK1, JAK2, ITSN2, KIT, CDKL5
	STAT3-mediated signaling	9.97124e-30	29	TYK2, MAPK3, JAK1, JAK2, KIT, CSF1R
	Rap1 signaling	0.0431646	1.36	EGFR, IGF1R, TEK, MET, GRIN2A, KIT, CSF1R
	VEGFR signaling	0.027077	1.57	PTK2, ROCK1, ROCK2, PTK2B, MAPKAPK3
Inflammation	Inflammatory response	0.00476858	2.32	ZAP70, JAK2, KIT, CSF1R, SYK, EGFR, TWF2, TGM2
	Negative regulation of inflammatory response	1.04622e-05	4.98	TYRO3, BCR, TEK
	Cytokine-mediated signaling	1.06043e-12	12	TGM2, JAK1, JAK2, KIT, STAT1, CSF1R
	IL-6 signaling	0.0360016	1.44	TYK2, JAK1, JAK2, STAT1
	IL-22 soluble receptor signaling	0.030741	1.51	TYK2, JAK1, JAK2, STAT1
	IFN signaling	2.86505e-20	19.5	JAK1, JAK2, STAT1
	TNF-mediated signaling	7.37735e-45	44.1	PTK2B, RIPK1, JAK2, STAT1
	IkB kinase/NFkB signaling	1.89351e-13	12.7	RIPK1, PPM1A, TGM2, ABL1, ABL2, PPP5C
	Negative regulation of IkB kinase/NFkB signaling	3.94961e-49	48.4	RIPK1, PPM1A, ABL1, STAT1
Transcription & cell cycle	Cell proliferation	1.07563e-42	42	EGFR, G6PD, PLK1, ERBB2, MET, CDK5, ROS1, MELK, SYK, CSF1R, FRK, ERBB3, BMX, KIT, BTK, TYK2, PTK2, PTK2B, JAK1, JAK2, TNK1, TNK2, ABL1, ABL2, TEC, IGF1R, ERBB2, MST1R, STAT1, DDR2
	Gene expression	0.00208604	2.68	JAK2, KIT, DDR2
	Negative regulation of gene expression	0.0851123	1.07	MUSK, INPPL1, MET, ROS1
	DNA replication	1.24355e-19	18.9	EGFR, IGF1R, MET
Other	Apoptosis	1.17552e-40	39.9	TYRO3, TGM2, MERTK, RIPK1, GRIN2A, TGM2, JAK2, ABL1, MELK
	Negative regulation of apoptosis	3.21562e-05	4.49	EGFR, IGF1R, PTK2, RPS6KA1, PTK2B, PLK1, ERBB2, TEK, TGM2, JAK2, CSF1R
	Cell differentiation	1.23467e-44	43.9	FRK, ITSN2, KIT, BTK, TYK2, MUSK, PTK2, PTK2B, ZAP70, ROR2, JAK1, JAK2, TNK1, TNK2, CDK16, ABL1, ROS1, ABL2, SYK, TEC
	Angiogenesis	4.86156e-06	5.31	PTK2B, ERBB2, TEK
	Negative regulation of angiogenesis	1.32002e-43	42.9	ROCK1, ROCK2, TEK, STAT1
	Negative regulation of endothelial cell apoptosis	6.02939e-06	5.22	TEK, ABL1, ABL2
	Cell growth	4.43114e-20	19.4	EGFR, PTK2, RPS6KA1, PTK2B, ERBB2
	Cell shape	1.3118e-23	22.9	PTK2, PTK2B, KIT, CSF1R
	Wound healing	0.000530243	3.28	EGFR, ERBB3, ERBB2

## Sheet: Supplementary able S3
					Control stimulated vs non-stimulated		FAK stimulated vs non-stimulated			FAK non-stimulated vs control non-stimulated		FAK stimulated vs control stimulated
Number	Target name	Phospho site	Full target protein name	UniProt ID	%CFC	p value	%CFC	Average %CFC	p value	%CFC	p value	%CFC	p value
1	4E-BP1 (PHAS1)	Pan-specific	4E transcription factor binding protein 1	Q13541	-31.3786	0.0774563	64.3463		0.321644	85.2115	0.157324	151.152	0.101507
2	4E-BP1 (PHAS1)	T37+T46	4E transcription factor binding protein 1	Q13541	4.57419	0.383494	-6.41663		0.170105	13.5825	0.249638	1.64486	0.8822
3	A6 (Twinfilin-1)	Y309	Twinfilin, actin-binding protein, 1; Protein tyrosine kinase 9;	Q12792	-0.707026	0.916753	-2.60501		0.606497	6.67629	0.367622	4.63717	0.635324
4	A6r (Twinfin-2)	Y309	Twinfilin, actin-binding protein, 2; Protein tyrosine kinase 9-like	Q6IBS0	10.3479	0.282922	-16.8567		0.224671	27.2548	0.226616	-4.11793	0.604973
5	AAK1	S637	AP2-associated protein kinase 1	Q2M2I8	-12.4942	0.291156	-19.0758		0.0543425	8.2564	0.435602
6	Abl (Abl1)	Pan-specific	Abelson murine leukemia viral oncogene homologue 1	P00519	-7.91752	0.19607	14.765		0.141068	15.0302	0.183944	26.9777	0.00177262
7	Abl (Abl1)	Pan-specific	Abelson murine leukemia viral oncogene homologue 1	P00519	-19.6282	0.0600762	1.64647		0.87803	-24.9779	0.0292574	7.1261	0.472318
8	Abl (Abl1)	Y139	Abelson murine leukemia viral oncogene homologue 1	P00519	1.3701	0.941666	-7.40429		0.490456	28.0244	0.0844604	16.9429	0.463817
9	Abl (Abl1)	Y226	Abelson murine leukemia viral oncogene homologue 1	P00519	4.43227	0.563038	4.31178		0.735737	-4.14198	0.567855	-4.25257	0.276376
10	Abl (Abl1)	Y257	Abelson murine leukemia viral oncogene homologue 1	P00519	4.35981	0.748597	-4.73935		0.54043			-8.98019	0.27663
11	Abl (Abl1)	Y264	Abelson murine leukemia viral oncogene homologue 1	P00519	23.4329	0.358666	7.33061		0.338607	-1.06006	0.907276	-13.9672	0.198685
12	Abl (Abl1)	Y393+T394	Abelson murine leukemia viral oncogene homologue 1	P00519	27.7748	0.0500825	-21.5697		0.00284508	27.3764	0.0424066	-21.8142	0.0123535
13	Abl (Abl1)	Y413	Abelson murine leukemia viral oncogene homologue 1	P00519	-16.1441	0.0942488	102.205		0.0320702	-25.2394	0.0832252	80.2731	0.00919734
14	Abl (Abl1)	Y469	Abelson murine leukemia viral oncogene homologue 1	P00519	29.4982	0.167743	-14.3791		0.151923	29.1065	0.0402756	-14.638	0.166179
15	Abl2 (Arg)	Pan-specific	Abelson murine leukemia viral oncogene homologue 2	P42684	-33.0211	0.0025332	-11.0708		0.171393	-7.07635	0.163628	23.3767	0.0102829
16	Abl2 (Arg)	Y439	Abelson murine leukemia viral oncogene homologue 2	P42684	-14.7766	0.326036	15.0705		0.13401	-5.53957	0.373925	27.5425	0.193334
17	Abl2 (Arg)	Y439+T440	Abelson murine leukemia viral oncogene homologue 2	P42684	-11.4557	0.421787	-13.6438		0.0716158	3.8686	0.592038	1.30183	0.910152
18	ACC1 (ACACA)	Pan-specific	Acetyl-CoA carboxylase 1	Q13085	31.5807	0.004299	18.3287		0.277504	12.8813	0.540891	1.51255	0.856642
19	ACC1 (ACACA)	S29	Acetyl-CoA carboxylase 1	Q13085	-34.541	0.00285733	5.39077		0.751125	2.90041	0.767447	65.6724	0.0254552
20	ACC1 (ACACA)	S80	Acetyl-CoA carboxylase 1	Q13085	33.3848	0.0471967	63.1832		0.176604	-17.1775	0.567672	1.32515	0.8436
21	ACC1 (ACACA)	S78+S80	Acetyl-CoA carboxylase 1	Q13085	-43.2421	0.0930642	-10.9205		0.0283681	-2.52997	0.549822	52.9756	0.129737
22	ACC2 (ACACB)	T1342	Acetyl CoA carboxylase beta	O00763	0.740835	0.907607	-1.12168		0.933025	5.11898	0.619436	3.17552	0.610927
23	ACK1 (TNK2)	Pan-specific	Activated CDC42 kinase 1	Q07912	62.8014	0.160767	12.9153		0.183274	17.6908	0.26435	-18.3724	0.333018
24	ACK1 (TNK2)	Y284	Activated CDC42 kinase 1	Q07912	-1.59489	0.854263	-8.9781		0.0711249	1.34778	0.852544	-6.25622	0.132961
25	ACK1 (TNK2)	Y518	Activated CDC42 kinase 1	Q07912	-7.991	0.61111	-6.1619		0.445851	5.70699	0.388016	7.80839	0.322761
26	ACK1 (TNK2)	Y859+Y860	Activated CDC42 kinase 1	Q07912	39.1525	0.0557385	-3.61631		0.642705	14.5279	0.200347	-20.6725	0.142743
27	ACLY	S455	ATP-citrate synthase	P53396	5.6707	0.244089	-7.76885		0.321324	7.94971	0.279485	-5.77969	0.0915595
28	ACLY	Y682	ATP-citrate synthase	P53396	56.0628	0.0927972	2.18985		0.717309	44.1565	0.16028	-5.60637	0.322555
29	ACO1	S711	Cytoplasmic aconitate hydratase	P21399	6.96641	0.682131	-11.9073		0.022417	12.9391	0.151965	-6.98845	0.459925
30	ACO1	S806	Cytoplasmic aconitate hydratase	P21399	57.0423	0.0536169	1.98834		0.589284	14.0799	0.141009	-25.9129	0.0591175
31	ACP1	Y132+Y133	Low molecular weight phosphotyrosine protein phosphatase	P24666	12.3485	0.593335	4.62796		0.204999	8.65497	0.167074	1.18825	0.953796
32	ACS1 (ACSL1)	Y567	Long-chain-fatty-acid--CoA ligase 1	P33121	15.7057	0.272006	6.65336		0.242752	11.3277	0.202343	2.61783	0.805024
33	ACTB	Pan-specific	Actin, cytoplasmic 1; Beta-actin	P60709	71.5273	0.00764526	3.41529		0.436374	13.269	0.213688	-31.7091	0.00232662
34	ACTB	Y53	Actin, cytoplasmic 1; Beta-actin	P60709	15.4909	0.310207	10.9746		0.213566	9.6302	0.281692	5.34306	0.700951
35	ACTB	Y294	Actin, cytoplasmic 1; Beta-actin	P60709	5.76132	0.687736	-15.2009		0.00194408	4.08788	0.561159	-16.5427	0.157953
36	ACTN1	Y246	Alpha-actinin-1	P12814	15.1592	0.244475				1.59687	0.769657	-11.953	0.184727
37	ACTR-I (ALK2	Pan-specific	Activin receptor type-1	Q04771	15.356	0.595527	-38.7512		0.0280746	-18.1765	0.10678	-56.5554	0.0188609
38	Adducin a/g (ADD3)	S726	Adducin-alpha/gamma	Q9UEY8	136.343	0.0041866	32.7399		0.199057	12.5399	0.438888	-36.793	0.0466747
39	ADK	S86	Adenosine kinase	P55263	-17.5781	0.201073	20.5884		0.330629	-18.3201	0.356206	19.5028	0.310999
40	Akt1 (PKBa)	Pan-specific	RAC-alpha serine/threonine-protein kinase	P31749	63.5867	0.0949799	61.8705		0.147059	39.8512	0.210678	107.278	0.0628078
41	Akt1 (PKBa)	Pan-specific	RAC-alpha serine/threonine-protein kinase	P31749	5.21801	0.712904	-1.26582		0.906212	3.01458	0.745295	-3.33348	0.827684
42	Akt1 (PKBa)	Pan-specific	RAC-alpha serine/threonine-protein kinase	P31749	-20.0886	0.188013	-19.7778		0.367428	2.32815	0.894117	-31.4175	0.172569
43	Akt1 (PKBa)	T308	RAC-alpha serine/threonine-protein kinase	P31749	15.4138	0.0889446	5.53851		0.451751	11.3124	0.128813	1.78809	0.823238
44	Akt1 (PKBa)	Y315	RAC-alpha serine/threonine-protein kinase	P31749	1.80589	0.848218	3.94602		0.445634	-2.58727	0.58774	-0.539495	0.954821
45	Akt1 (PKBa)	Y326	RAC-alpha serine/threonine-protein kinase	P31749	-44.7592	0.0548663	39.4072		0.10468	-22.174	0.131207	96.4037	0.0223616
46	Akt1 (PKBa)	T450/T451/T447	RAC-alpha serine/threonine-protein kinase	P31749	-36.7421	0.118094	-10.6531		0.314528	-18.941	0.443004	14.4897	0.064493
47	Akt1 (PKBa)	S473	RAC-alpha serine/threonine-protein kinase	P31749	10.4556	0.663625	-9.39345		0.489328	3.74997	0.860897	-14.894	0.215176
48	Akt1 (PKBa)	S473/S474/S472	RAC-alpha serine/threonine-protein kinase	P31749	16.6901	0.51667	0.933525		0.944805	-13.3414	0.484891	-22.7173	0.189085
49	Akt1 (PKBa)	S473/S474/S472	RAC-alpha serine/threonine-protein kinase	P31749	13.1787	0.618318	-4.04291		0.678167	-19.6136	0.220163	-33.8963	0.140665
50	AKT1S1 (PRAS40)	T246	Proline-rich AKT1 substrate 1	Q96B36	62.6452	0.192763	32.9329		0.0737175	28.6061	0.301233	5.11215	0.893615
51	Akt2 (PKBb)	Pan-specific	RAC-beta serine/threonine-protein kinase	P31751	7.62324	0.46651	43.1366		0.0241949	-9.10915	0.499496	5.79441	0.74047
52	Akt2 (PKBb)	Pan-specific	RAC-beta serine/threonine-protein kinase	P31751	-15.7607	0.407773	-1.94782		0.867361	-24.0308	0.0624091	1.03746	0.902826
53	Akt3 (PKBg)	Pan-specific	RAC-gamma serine/threonine-protein kinase	Q9Y243	-2.67568	0.329859	-9.66135		0.397632	7.37905	0.244738
54	ALK	Pan-specific	Anaplastic lymphoma receptor-tyrosine kinase	Q9UM73	3.32649	0.850544	8.74757		0.671528	18.5352	0.409553	24.7542	0.1621
55	ALK	Pan-specific	Anaplastic lymphoma receptor-tyrosine kinase	Q9UM73	0.878848	0.955091	2.62313		0.79954	2.95124	0.737748	4.73135	0.817003
56	ALK	Y1092	Anaplastic lymphoma receptor-tyrosine kinase	Q9UM73	11.625	0.113803	-4.80429		0.518519	-0.814525	0.892795	-15.4129	0.038437
57	ALK	Y1096	Anaplastic lymphoma receptor-tyrosine kinase	Q9UM73	-1.10107	0.851981	2.76545		0.719546	-0.785654	0.917731	3.0932	0.697465
58	ALK	Y1507	Anaplastic lymphoma receptor-tyrosine kinase	Q9UM73	1.69978	0.788667	34.9308		0.0214562	-13.2023	0.154977	15.1594	0.0783453
59	ALOX5 (5-LO)	S272	Arachidonate 5-lipoxygenase	P09917	20.6571	0.0529558	-11.0109		0.106897	21.8355	0.249789	-10.1418	0.0591505
60	AML1 (RUNX1)	T273	Runt-related transcription factor 1	Q01196	12.7516	0.0114423	11.0525		0.117026	-4.63072	0.223058	-6.06792	0.343926
61	AML2 (RUNX3)	T231	Runt-related transcription factor 3	Q13761	-28.343	0.0987283	-18.1761		0.0174749	-12.8244	0.0271412
62	AMPKa1 (PRKAA1)	Pan-specific	5'-AMP-activated protein kinase catalytic subunit alpha-1	Q13131	6.15261	0.574176	-10.4672		0.220679	-2.98637	0.706541	-25.1359	0.0329408
63	AMPKa1 (PRKAA1)	Pan-specific	5'-AMP-activated protein kinase catalytic subunit alpha-1	Q13131	-28.4917	0.0574548	-18.0835		0.011504	-20.2412	0.137158
64	AMPKa1 (PRKAA1)	T183+S184	5'-AMP-activated protein kinase catalytic subunit alpha-1	Q13131	-27.3894	0.00126404	5.04455		0.657552	-22.9594	0.0274852	11.4533	0.20312
65	AMPKa2 (PRKAA2)	Pan-specific	5'-AMP-activated protein kinase catalytic subunit alpha-2	P54646	25.3304	0.167583	7.70618		0.446152	26.1724	0.0607724	-9.15311	0.510162
66	AMPKa2 (PRKAA2)	Pan-specific	5'-AMP-activated protein kinase catalytic subunit alpha-2	P54646	-6.36462	0.556472	-32.5805		0.00679727			-13.7466	0.374162
67	AMPKa2 (PRKAA2)	S377	5'-AMP-activated protein kinase catalytic subunit alpha-2	P54646	-8.60015	0.453997	-21.148		0.0280536	1.67789	0.880479	-12.2809	0.115582
68	ANKRD3 (RIPK4, DIK)	S438	Ankyrin repeat domain protein-serine kinase 3	P57078	2.7442	0.820062	-2.33907		0.777277	-5.23959	0.495874	-9.92786	0.421989
69	ANXA1	Y207	Annexin A1	P04083	-2.61363	0.82268	8.38495		0.492581	-10.4422	0.37947
70	ANXA2	Y238	Annexin A2	P07355	-26.5048	0.121724	20.2396		0.249239	-15.557	0.152095	38.1504	0.0769062
71	APC	S2129	Adenomatous polyposis coli protein	P25054	-11.7011	0.425071	4.2385		0.608766			17.4738	0.382226
72	AR	S96	Androgen receptor	P10275	2.89035	0.705729	-9.49591		0.247654	4.81451	0.680285	-7.80339	0.122214
73	AR	S310	Androgen receptor	P10275	-19.758	0.264499	-10.5827		0.0441422	-23.6524	0.188129	10.9888	0.500575
74	AR	S310	Androgen receptor	P10275	-21.2806	0.349653	-26.6276		0.0344711			-28.8382	0.0677454
75	ARID1A	S363	AT-rich interactive domain-containing protein 1A	O14497	-15.4083	0.0478145	21.8799		0.00343789	-13.6887	0.0455869	24.3575	0.0253855
76	Arrestin b	Pan-specific	Arrestin beta 1	P49407	511.507	0.0202573	43.2956		0.192643	58.5656	0.0919313	-62.843	0.0258267
77	Arrestin b	S412	Arrestin beta 1	P49407	-38.724	0.0713191	21.5173		0.417017	-10.3305	0.42051	77.825	0.112614
78	ASK1 (MAP3K5)	Pan-specific	Apoptosis signal regulating protein-serine kinase 1	Q99683	10.802	0.431072	17.148		0.449575	-15.1604	0.557888	15.4726	0.261371
79	ASK1 (MAP3K5)	Pan-specific	Apoptosis signal regulating protein-serine kinase 1	Q99683	-15.9562	0.12774	11.4763		0.536089	-17.1582	0.2985	-14.6441	0.073778
80	ASK1 (MAP3K5)	S83	Apoptosis signal regulating protein-serine kinase 1	Q99683	12.3659	0.609447	45.1479		0.0486707	-14.4339	0.596028	10.5295	0.429562
81	ASK1 (MAP3K5)	T838	Apoptosis signal regulating protein-serine kinase 1	Q99683	-12.0184	0.329069	-6.72771		0.30554	-2.76803	0.665498	3.07889	0.686625
82	ASK1 (MAP3K5)	S966	Apoptosis signal regulating protein-serine kinase 1	Q99683			56.1209		0.0495894	8.13762	0.746391	68.5598	0.345361
83	ASK1 (MAP3K5)	S1033	Apoptosis signal regulating protein-serine kinase 1	Q99683	-13.2775	0.0908367	-7.14403		0.206056	-16.8902	0.0171254	-11.0122	0.0656946
84	ASS1	T174+S180	Argininosuccinate synthase	P00966	-28.8477	0.0268425	-9.76357		0.0928934	-20.2766	0.0529951	1.10652	0.90158
85	ATASE (PPAT)	T356	Glutamine PRPP amidotransferase	Q06203	-12.3721	0.0405679	-7.88074		0.0477464	-8.61982	0.104692	-3.93618	0.473236
86	ATF2 (CRE-BP1)	Pan-specific	Cyclic AMP-dependent transcription factor ATF-2	P15336	10.3388	0.669932	-45.9699		0.00139754	-6.49789	0.613215	-54.2144	0.00368786
87	ATF2 (CRE-BP1)	T71	Cyclic AMP-dependent transcription factor ATF-2	P15336	236.826	0.0152305	64.067		0.0167853	1.25622	0.918642	-50.6784	0.0197637
88	ATF2 (CRE-BP1)	S112	Cyclic AMP-dependent transcription factor ATF-2	P15336	50.3178	0.351995	-3.1817		0.815383	24.1981	0.176151	-20.0052	0.605621
89	ATF2 (CRE-BP1)	T69+T71	Cyclic AMP-dependent transcription factor ATF-2	P15336	-8.40449	0.0889063	12.2965		0.230448	-12.6798	0.0969907	7.0549	0.367157
90	ATM	Pan-specific	Ataxia telangiectasia mutated protein-serine kinase	Q13315	-11.8528	0.22374	-15.4056		0.0708928	5.83256	0.617719	9.98951	0.284816
91	ATM	Pan-specific	Ataxia telangiectasia mutated protein-serine kinase	Q13315	-32.4652	0.00869292	-25.6657		0.0328304	-12.1913	0.0987883	-10.7516	0.450714
92	ATM	S1981	Ataxia telangiectasia mutated protein-serine kinase	Q13315	-5.41204	0.614533	-1.25192		0.80975	-7.94494	0.453775	-3.89622	0.469281
93	ATM	Y2969	Ataxia telangiectasia mutated protein-serine kinase	Q13315	20.2502	0.0300717	-6.97052		0.444173	10.2391	0.121953	-14.7155	0.122353
94	ATR	Pan-specific	Ataxia telangiectasia and Rad3 related protein-serine kinase	Q13535	13.4437	0.34249	-8.57774		0.324671	9.05429	0.197379	-0.933843	0.838135
95	ATR	Pan-specific	Ataxia telangiectasia and Rad3 related protein-serine kinase	Q13535	-26.0101	0.00320627	-25.0528		0.00256528	-2.19922	0.700408	-12.1151	0.179079
96	ATR	S435+S436	Ataxia telangiectasia and Rad3 related protein-serine kinase	Q13535	31.1559	0.0227671	-24.5847		0.237107	6.40271	0.176554	-38.818	0.0386952
97	AurKA (Aurora A, AIK, STK15)	Pan-specific	Aurora Kinase A (serine/threonine protein kinase 6)	O14965	-24.2857	0.0325993	35.1335		0.0102134	-8.25781	0.322428	46.7817	0.00343877
98	AurKA (Aurora A, AIK, STK15)	Pan-specific	Aurora Kinase A (serine/threonine protein kinase 6)	O14965	-36.3109	0.0016807	-10.5701		0.0350223	-30.8211	0.00228282	8.36126	0.0540127
99	AurKA (Aurora A, AIK, STK15)	T288	Aurora Kinase A (serine/threonine protein kinase 6)	O14965	-16.9641	0.473743	-28.6112		0.0718519	-36.0104	0.05762	-44.986	0.0241068
100	AurKA (Aurora A, AIK, STK15)	T287+T288	Aurora Kinase A (serine/threonine protein kinase 6)	O14965	17.1346	0.182336	-0.671052		0.867043	1.61277	0.418269	-13.8334	0.121954
101	AurKB (Aurora B, AIM-1)	Pan-specific	Aurora Kinase B (serine/threonine protein kinase 12)	Q96GD4	-7.62944	0.32619	4.81634		0.67622	-10.1307	0.173584	8.67751	0.580224
102	AurKB (Aurora B, AIM-1)	Pan-specific	Aurora Kinase B (serine/threonine protein kinase 12)	Q96GD4	-18.8663	0.0711956	-2.04621		0.812404	-15.8776	0.0481603	-4.69864	0.667201
103	AurKB (Aurora B, AIM-1)	S227	Aurora Kinase B (serine/threonine protein kinase 12)	Q96GD4	6.60353	0.465723	38.9661		0.0201001	-12.4677	0.0642003	14.1052	0.109755
104	AurKB (Aurora B, AIM-1)	T232	Aurora Kinase B (serine/threonine protein kinase 12)	Q96GD4	-18.8103	0.314714	95.7259		0.0411494	-31.3606	0.103595	65.4707	0.0570272
105	AurKC (Aurora C, AIK3)	Pan-specific	Aurora Kinase C (serine/threonine-protein kinase 13)	Q9UQB9	29.4242	0.124298	-4.64114		0.548802	25.8614	0.199537	-7.13068	0.425499
106	AurKC (Aurora C, AIK3)	Pan-specific	Aurora Kinase C (serine/threonine-protein kinase 13)	Q9UQB9	0.649496	0.930572	-5.22497		0.380424	-1.97816	0.656519	-7.83396	0.677522
107	AurKC (Aurora C, AIK3)	S193	Aurora Kinase C (serine/threonine-protein kinase 13)	Q9UQB9	-3.63068	0.379693	18.8671		0.158261	-8.31335	0.152538	13.0913	0.237827
108	Axl (UFO)	Pan-specific	AXL oncogene-encoded protein-tyrosine kinase UFO	P30530	-20.8558	0.255939	-15.2101		0.0272201	-8.51284	0.413808	11.3398	0.394261
109	Axl (UFO)	Pan-specific	AXL oncogene-encoded protein-tyrosine kinase UFO	P30530	-28.1304	0.0136821				-10.5438	0.155796	-1.98666	0.848292
110	Axl (UFO)	Y702+Y703	AXL oncogene-encoded protein-tyrosine kinase UFO	P30530	-8.67499	0.418475	-10.549		0.338046	-4.95677	0.293488	4.05152	0.699322
111	B-Myb (MYBL2)	T487	Myb-related protein B	P10244	39.0945	0.0720889	4.29347		0.908726	7.49556	0.778902	22.9866	0.262803
112	B-Myb (MYBL2)	T487	Myb-related protein B	P10244	-35.9822	0.123266	-18.7691		0.212233	-3.07479	0.38007	-19.3995	0.499176
113	B23 (NPM)	Pan-specific	B23 (nucleophosmin, numatrin, nucleolar protein NO38)	P06748	-23.7609	0.462614	26.3485		0.159261	-48.2122	0.156192	-14.1738	0.436464
114	B23 (NPM)	T234+T237	B23 (nucleophosmin, numatrin, nucleolar protein NO38)	P06748	9.37873	0.129596	0.843987		0.968426	-25.0139	0.104264	-30.865	0.0250016
115	Bad	S99	Bcl2 antagonist of cell death	Q92934	-19.7173	0.473406	55.0655		0.0434882	-33.1033	0.0173929	4.20797	0.894343
116	BCKD (BCKDK)	Pan-specific	[3-methyl-2-oxobutanoate dehydrogenase [lipoamide]] kinase, mitochondrial	O14874	39.3733	0.0174478	23.7537		0.110585	-35.657	0.136005	-0.816916	0.958462
117	BCKD (BCKDK)	Pan-specific	[3-methyl-2-oxobutanoate dehydrogenase [lipoamide]] kinase, mitochondrial	O14874	1.25316	0.855926	3.96868		0.64726	34.7957	0.0187139	0.553909	0.959137
118	BCKD (BCKDK)	Pan-specific	[3-methyl-2-oxobutanoate dehydrogenase [lipoamide]] kinase, mitochondrial	O14874						-2.90694	0.503075	-3.67906	0.601776
119	BCLAF1	S512	Bcl-2-associated transcription factor 1	Q9NYF8	-3.77957	0.55572	-6.64594		0.370805	2.79254	0.604224
120	Bcr	Pan-specific	Breakpoint cluster region protein	P11274	50.4708	0.256419	42.4747		0.0841536	-13.8704	0.415066	-18.4474	0.519568
121	Bcr	Y177	Breakpoint cluster region protein	P11274	148.902	0.0260649	69.5185		0.284194	4.05941	0.779175	9.92147	0.450004
122	Bcr	Y177	Breakpoint cluster region protein	P11274	-10.1295	0.519513	28.3923		0.22756	-23.0585	0.0186071	-29.1288	0.406049
123	Bcr	Y591	Breakpoint cluster region protein	P11274	-40.4488	0.0350524	-10.9362		0.126951	-20.1153	0.0560078	19.4742	0.323182
124	Bcr	Y644	Breakpoint cluster region protein	P11274	-8.50595	0.277466	4.79515		0.553912	-10.0266	0.216795	3.0534	0.660475
125	BLK	Y187	B lymphoid tyrosine kinase	P51451	5.5219	0.71473	119.363		0.158293	-27.4608	0.327145	50.797	0.304259
126	BLK	Y188	B lymphoid tyrosine kinase	P51451	21.6233	0.430686	-48.6933		0.400066	102.714	0.376792	-14.4851	0.455592
127	BLK	Y389	B lymphoid tyrosine kinase	P51451	12.3326	0.259246	10.2229		0.355972	-6.47389	0.297446	-8.23038	0.346867
128	BLNK	Y84	B-cell linker protein	Q8WV28	-22.1589	0.176158	99.6216		0.02445	-1.08242	0.952667	153.672	0.00574977
129	BMPR2 (BMPR-II)	Pan-specific	Bone morphogenetic protein receptor type-2	Q13873	-4.81942	0.883993	121.19		0.00777903	-43.0217	0.176599	32.412	0.209296
130	BMPR2 (BMPR-II)	S375	Bone morphogenetic protein receptor type-2	Q13873	18.3196	0.00471849	-15.8364		0.00368345	12.8516	0.0224909	-19.7259	0.0201255
131	Bmx (Etk)	Pan-specific	Bone marrow X protein-tyrosine kinase	P51813	53.1436	0.29274	38.649		0.000651793	6.2358	0.544701	-3.81909	0.913648
132	Bmx (Etk)	Y40	Bone marrow X protein-tyrosine kinase	P51813	-12.1437	0.32953	37.5777		0.0641948	-18.0764	0.0639444	28.2873	0.219036
133	BRCA1	Pan-specific	Breast cancer type 1 susceptibility protein homolog	P38398	-5.58868	0.885567	247.196		0.153502	-49.5604	0.127299	85.4905	0.374938
134	BRCA1	T509	Breast cancer type 1 susceptibility protein	P38398	-5.49787	0.300793	18.5416		0.157234	-11.6467	0.0671252	10.8287	0.34168
135	BRCA1	S988	Breast cancer type 1 susceptibility protein	P38398	-16.6454	0.452592	-10.9787		0.175831	-21.6712	0.180929	-16.3461	0.376701
136	BRCA1	S1423	Breast cancer type 1 susceptibility protein	P38398	330.381	0.00636409	-98.5182		0.00255188	132.292	0.171614	-99.2002	0.0079341
137	BRD2	Pan-specific	Bromodomain-containing protein 2	P25440	75.4836	0.157434	65.3531		0.110259	-18.1232	0.427571	-22.8498	0.424417
138	BRD2	S37	Bromodomain-containing protein-serine kinase 2	P25440	-10.2537	0.0738402				-12.5706	0.00581809	-2.91334	0.626571
139	BRK	Y342	Protein-tyrosine kinase 6	Q13882	-14.2861	0.588541	9.74265		0.0725642	-6.58812	0.040313	19.5986	0.529094
140	BRK	S446+Y447	Protein-tyrosine kinase 6	Q13882	16.511	0.232658	-8.56326		0.502988	-10.0701	0.446021	-29.4238	0.0969417
141	BRSK1	Pan-specific	Protein-serine/threonine kinase BRSK1	Q8TDC3	-15.3652	0.333612	-23.0588		0.101661	1.5384	0.893581	-7.69178	0.706427
142	BRSK1	T189	BR serine/threonine-protein kinase 1	Q8TDC3	21.0211	0.0195134	44.5594		0.0221385	-7.77719	0.213717	10.1599	0.337305
143	Btk	Pan-specific	Bruton's agammaglobulinemia tyrosine kinase	Q06187	54.445	0.12549	130.618		0.0964251	5.08312	0.692413	56.9105	0.29719
144	Btk	Y223+Y225	Bruton's agammaglobulinemia tyrosine kinase	Q06187	-16.7253	0.294239	13.4244		0.173102	-8.61404	0.433795	24.4724	0.0134455
145	Btk	Y551	Bruton's agammaglobulinemia tyrosine kinase	Q06187	2.82621	0.834832	54.3834		0.0417912	-13.8552	0.188845	29.3379	0.145901
146	BUB1B (Bub1R)	S670	Mitotic checkpoint serine/threonine-protein kinase BUB1 beta	O60566	-20.1772	0.020841	-8.84618		0.196566	-7.11775	0.405454	6.06708	0.536328
147	C-EBPa	T226+T230	CCAAT/enhancer-binding protein alpha	P49715	-32.2765	0.013985	-27.5366		0.136063	-14.5777	0.0457686	-8.59911	0.637708
148	C3G (RapGEF1)	Y504	Rap guanine nucleotide exchange factor 1	Q13905	-8.43889	0.734241	-14.0106		0.169537	6.25445	0.603417
149	CAD	S1859	Aspartate carbamoyltransferase	P27708	12.5723	0.404481	6.21188		0.531125	20.5153	0.000156766	13.706	0.511488
150	CALD1	S789	Caldesmon	Q05682	264.07	0.179242	178.209		0.000289893	2.36797	0.653921	-21.774	0.634326
151	CaMK1a (CAMK1)	Pan-specific	Calcium/calmodulin-dependent protein-serine kinase 1 alpha	Q14012	153.675	0.0116807	135.738		0.0274393	-5.55628	0.374415	-12.2344	0.58927
152	CaMK1a (CAMK1)	T177	Calcium/calmodulin-dependent protein-serine kinase 1 alpha	Q14012	-9.51167	0.670884	58.2973		0.144134	-17.0142	0.461854	45.1725	0.194067
153	CaMK1a (CAMK1)	Y235	Calcium/calmodulin-dependent protein-serine kinase 1 alpha	Q14012	-21.2836	0.0308102	-1.4092		0.9106	3.0506	0.464544	29.0689	0.144785
154	CaMK1d	Pan-specific	Calcium/calmodulin-dependent protein-serine kinase 1 delta	Q8IU85	51.6713	0.110209	76.7908		0.0899837	30.5688	0.0881992	-5.59061	0.763743
155	CaMK1d	Pan-specific	Calcium/calmodulin-dependent protein-serine kinase 1 delta	Q8IU85	12.4854	0.737077	9.66781		0.4961	-36.6378	0.265895
156	CaMK1d	T180	Calcium/calmodulin-dependent protein-serine kinase 1 delta	Q8IU85	-19.2819	0.0416128	-12.7104		0.30322	19.9728	0.113782	29.7401	0.0627111
157	CaMK2a	Pan-specific	Calcium/calmodulin-dependent protein kinase type II subunit alpha	Q9UQM7	-96.9247	0.0254001	273.371		0.00480227	-23.2969	0.393839	9212.44	0.00192937
158	CaMK2a	Y230	Calcium/calmodulin-dependent protein-serine kinase 2 alpha	Q9UQM7	5.84669	0.372301	24.3534		0.04193	0.799782	0.931414	18.4241	0.275844
159	CaMK2a	T286	Calcium/calmodulin-dependent protein-serine kinase 2 alpha	Q9UQM7	18.996	0.144155	4.39328		0.954893	18.6045	0.165013	128.131	0.370892
160	CaMK2a	T286	Calcium/calmodulin-dependent protein-serine kinase 2 alpha	Q9UQM7	-68.2162	0.108281	-2.78401		0.8483	-30.5428	0.405698	-3.10381	0.828528
161	CaMK2b	Pan-specific	Calcium/calmodulin-dependent protein-serine kinase 2 beta	Q13554	-18.4343	0.141491	-16.8481		0.0723026	10.9926	0.312772	1.90212	0.889873
162	CaMK2d	Pan-specific	Calcium/calmodulin-dependent protein-serine kinase 2 delta	Q13557	-12.4771	0.0363833	-25.8703		0.0057953	23.6331	0.00265716	-5.9921	0.599329
163	CaMK2g	Pan-specific	Calcium/calmodulin-dependent protein-serine kinase 2 gamma	Q13555	-18.8471	0.041461	-42.9639		0.00238684			-13.1078	0.211599
164	CaMK4 (CaMPK4)	Pan-specific	Calcium/calmodulin-dependent protein-serine kinase 4	Q16566	-18.6527	0.122903	-9.53778		0.537698	1.58079	0.859817	5.54762	0.70542
165	CaMK4 (CaMPK4)	Pan-specific	Calcium/calmodulin-dependent protein-serine kinase 4	Q16566	-21.1434	0.260842	-20.3396		0.109111	-7.99336	0.537356	-0.525648	0.966828
166	CaMK4 (CaMPK4)	T200	Calcium/calmodulin-dependent protein-serine kinase 4	Q16566	-11.3929	0.0311217	-11.5399		0.178646	-8.91082	0.085771	-9.06197	0.326436
167	CaMKK1 (CaMKK)	Pan-specific	Calcium/calmodulin-dependent protein-serine kinase kinase	Q8N5S9	29.5414	0.025787	-7.81659		0.490661	5.62093	0.592772	-24.8387	0.00849101
168	CaMKK1 (CaMKK)	S74	Calcium/calmodulin-dependent protein-serine kinase kinase	Q8N5S9	42.646	0.0757971	87.953		0.053186	-17.9092	0.323226	8.1643	0.618579
169	CaMKKb (CaMKK2)	Pan-specific	Calcium/calmodulin-dependent protein kinase kinase 2	Q96RR4	105.867	0.0326354	130.036		0.190203	-23.3096	0.228418	-14.3058	0.692584
170	Cas-L	Y166	Enhancer of filamentation 1	Q14511	22.8262	0.161972	-11.1645		0.262512	3.85667	0.690134	-24.8845	0.0426697
171	CASK (/Lin2)	Pan-specific	Calcium/calmodulin-dependent protein-serine kinase (Lin2 homolog)	O14936	155.518	0.0143688	121.106		0.0282405	-16.3948	0.37544	-27.6543	0.142361
172	Caveolin 1	Pan-specific	Caveolin 1	Q03135	108.606	0.021692	72.7974		0.100925	-9.98675	0.584943	-25.4381	0.0869392
173	Caveolin 1	Y14	Caveolin 1	Q03135	25.0529	0.200676	770.5		0.157829	10.9753	0.515203	154.265	0.201715
174	Caveolin 1	Y14	Caveolin 1	Q03135	8.95223	0.925532	22.6268		0.568473	-68.1761	0.133237	8.82235	0.819578
175	Caveolin 2	Pan-specific	Caveolin 2	P51636	81.5055	0.0605467	36.7469		0.198643	-22.318	0.275794	-41.4741	0.0456508
176	Caveolin 2	S36	Caveolin 2	P51636	362.496	0.0779293	63.8096		0.0163714	44.1065	0.047756	-48.9595	0.187009
177	Cbl	Pan-specific	E3 ubiquitin-protein ligase CBL	P22681	33.6456	0.076024	17.0414		0.224407	-3.20965	0.795449	-15.235	0.19462
178	Cbl	Y674	E3 ubiquitin-protein ligase CBL	P22681	8.74905	0.600597	18.8071		0.214768	-11.2822	0.522231	-3.0768	0.81874
179	Cbl	Y700	E3 ubiquitin-protein ligase CBL	P22681	121.789	0.0218725	60.3422		0.0205895	16.7895	0.353633	-6.21397	0.398444
180	Cbl	Y700	E3 ubiquitin-protein ligase CBL	P22681	82.696	0.016998	46.7112		0.0615344	-7.86823	0.587714	-33.3934	0.0193714
181	CBS	S227	Cystathionine beta-synthase	P35520	28.875	0.454387	-11.7558		0.05853	-6.79432	0.788864	-36.1796	0.044654
182	CD45 (PTPRC; Receptor-type tyrosine-protein phosphatase C)	Pan-specific	Receptor protein-tyrosine phosphatase CD45	P08575	207.133	0.103152	58.529		0.0460095	-4.28357	0.571451	-50.5952	0.157682
183	CD45 (PTPRC; Receptor-type tyrosine-protein phosphatase C)	Y1216	Receptor protein-tyrosine phosphatase CD45	P08575	35.3536	0.352336	6.35369		0.508669	6.07567	0.520957	-16.6513	0.571084
184	CDC2L5 (CHED, CDK13)	Pan-specific	Cholinesterase-related cell division controller	Q14004	247.082	0.00744454	7.46227		0.798104	81.0459	0.0237205	-43.9453	0.0883192
185	CDC2L5 (CHED, CDK13)	Pan-specific	CDC2-related protein kinase 5	Q14004	70.3418	0.0315243	-19.1489		0.10011	17.6439	0.355447	-44.1614	0.00476049
186	CDC5L	T385	Cell division cycle 5-like protein	Q99459	54.3684	0.0142745	-5.50524		0.118238	18.3079	0.139587	-27.5792	0.00175433
187	CDC7	T376	Cell division cycle 7-related protein kinase	O00311	46.0018	0.210415	2.45199		0.831384	22.7272	0.549016	-13.8802	0.11775
188	CDK1 (CDC2)	Pan-specific	Cyclin-dependent protein-serine kinase 1; Cell division control protein 2 homologue	P06493	71.5757	0.022111	18.6292		0.583717	7.90108	0.612236	-3.81521	0.67839
189	CDK1 (CDC2)	Pan-specific	Cyclin-dependent protein-serine kinase 1; Cell division control protein 2 homologue	P06493	65.5989	0.054465	16.0661		0.179827	0.818175	0.928733	-27.008	0.0155099
190	CDK1 (CDC2)	Pan-specific	Cyclin-dependent protein-serine kinase 1; Cell division control protein 2 homologue	P06493	-7.5069	0.478575	-11.7577		0.475292	-7.07909	0.771751	-33.4348	0.168252
191	CDK1 (CDC2)	T14	Cyclin-dependent protein-serine kinase 1; Cell division control protein 2 homologue	P06493	25.3549	0.0759106	-2.04757		0.86954	6.50256	0.609181	-16.7788	0.106574
192	CDK1 (CDC2)	Y15	Cyclin-dependent protein-serine kinase 1; Cell division control protein 2 homologue	P06493	248.486	0.0442687	215.638		0.0477626	-38.6295	0.249285	-44.4142	0.105472
193	CDK1 (CDC2)	T161	Cyclin-dependent protein-serine kinase 1; Cell division control protein 2 homologue	P06493	157.415	0.00997455	20.5494		0.085523	29.051	0.373786	-38.549	0.00436304
194	CDK1 (CDC2)	T161	Cyclin-dependent protein-serine kinase 1; Cell division control protein 2 homologue	P06493	37.8402	0.0478231	-23.3275		0.00447409	10.4752	0.267831	-39.5644	0.000543194
195	CDK1 (CDC2)	T14+Y15	Cyclin-dependent protein-serine kinase 1; Cell division control protein 2 homologue	P06493	16.934	0.106527	5.93425		0.644103	5.08891	0.508522	-4.7966	0.682912
196	CDK2	Pan-specific	Cyclin-dependent protein-serine kinase 2	P24941	111.023	0.00555979	105.572		0.0945171	4.22721	0.569934	1.53504	0.947915
197	CDK2	Pan-specific	Cyclin-dependent protein-serine kinase 2	P24941	11.037	0.727811	64.4319		0.036631	-36.2491	0.169978	-5.59292	0.761667
198	CDK2	T160	Cyclin-dependent protein-serine kinase 2	P24941	19.1459	0.0325725	-15.3863		0.0124423	-7.35552	0.252865	-34.2068	0.00379538
199	CDK4	Pan-specific	Cyclin-dependent protein-serine kinase 4	P11802	255.665	0.0164257	73.0982		0.320341	69.3882	0.00146265	-17.5605	0.675186
200	CDK4	T172	Cyclin-dependent protein-serine kinase 4	P11802	37.3533	0.00511718	10.0031		0.198276	6.0973	0.43837	-15.0291	0.0398074
201	CDK5	Pan-specific	Cyclin-dependent protein-serine kinase 5	Q00535	186.227	0.00336167	81.9119		0.0306229	25.6512	0.0767	-16.0946	0.241889
202	CDK5	Pan-specific	Cyclin-dependent protein-serine kinase 5	Q00535	66.3293	0.084114	16.6877		0.0360572	-23.282	0.443547	-48.7751	0.00215589
203	CDK5	Y15	Cyclin-dependent protein-serine kinase 5	Q00535	31.3579	0.101892	47.5089		0.100029	-9.99045	0.617998	1.07654	0.909577
204	CDK5	S159	Cyclin-dependent protein-serine kinase 5	Q00535	2.08255	0.867916	-28.7011		0.0599914	3.70472	0.834651	-27.5682	0.0271668
205	CDK6	Pan-specific	Cyclin-dependent protein-serine kinase 6	Q00534	266.584	0.0407774	16.601		0.29971	27.1541	0.482125	-37.2467	0.00580232
206	CDK6	Pan-specific	Cyclin-dependent protein-serine kinase 6	Q00534	56.5151	0.0129535	-16.459		0.135736	17.5692	0.202564	-59.5555	0.0386416
207	CDK6	Y13	Cyclin-dependent protein-serine kinase 6	Q00534	18.6618	0.170984	3.28241		0.681537	0.511264	0.964337	-12.5157	0.158736
208	CDK6	Y24	Cyclin-dependent protein-serine kinase 6	Q00534	26.6384	0.177048	16.8684		0.405879	-12.8759	0.414928	-19.5974	0.21327
209	CDK7	Pan-specific	Cyclin-dependent protein-serine kinase 7	P50613	127.01	0.0249029	80.1323		0.0349474	-5.40004	0.535597	-8.78312	0.583323
210	CDK7	Pan-specific	Cyclin-dependent protein-serine kinase 7	P50613	11.1901	0.379911	18.7946		0.199032	-14.6223	0.105919	-24.935	0.211207
211	CDK7	T170	Cyclin-dependent protein-serine kinase 7	P50613	18.7657	0.0685876	-2.15409		0.809014	-3.98699	0.6953	-20.8991	0.0243709
212	CDK8	Pan-specific	Cyclin-dependent protein-serine kinase 8	P49336	140.834	0.0285918	1.46289		0.888881	8.57593	0.0367892	-16.1962	0.050542
213	CDK8	Pan-specific	Cyclin-dependent protein-serine kinase 8	P49336	24.2025	0.0306981	-28.5581		0.185267	2.58563	0.81003	-67.7917	0.0090212
214	CDK9	Pan-specific	Cyclin-dependent protein-serine kinase 9	P50750	34.0788	0.284592	108.08		0.0565193	-20.9892	0.541356	22.6184	0.209574
215	CDK9	T186	Cyclin-dependent protein-serine kinase 9	P50750			-4.0174		0.700402	-0.638373	0.955011	-4.17076	0.641909
216	CDK9	S347	Cyclin-dependent protein-serine kinase 9	P50750	20.3123	0.0266568	-5.41119		0.565423	0.853435	0.843332	-20.7096	0.0254399
217	CDK10 (PISSLRE)	Pan-specific	Cyclin-dependent protein-serine kinase 10 [PISSLRE]	Q15131	39.3404	0.00967811	-11.2419		0.447979	2.02654	0.88601	-35.0104	0.00540869
218	CDK10 (PISSLRE)	Pan-specific	Cyclin-dependent protein-serine kinase 10 [PISSLRE]	Q15131	26.8419	0.107813	-16.6026		0.0426478	-5.47307	0.736757	-37.8494	0.000301755
219	CDK10 (PISSLRE)	T196	Cyclin-dependent protein-serine kinase 10 [PISSLRE]	Q15131	31.5121	0.0153729	20.6368		0.220863	-6.07921	0.560415	-13.8459	0.152966
220	CDK11A (Cdc2L2; PITSLRE)	T583	Cell division cycle 2-like 2 protein kinase	Q9UQ88	7.55206	0.574431	-43.7404		0.0229746	1.02099	0.937562	-47.1568	0.0139383
221	CDK12 (Cdc2L7)	T893	Cell division protein kinase 12; Cell division cycle 2-related protein kinase 7	Q9NYV4	42.7699	0.0535545	40.1518		0.0181485	-17.8478	0.190173	-19.3543	0.0739542
222	CDK12 (Cdc2L7)	S383+S385	Cell division protein kinase 12; Cell division cycle 2-related protein kinase 7	Q9NYV4	-6.57039	0.455346	-31.8074		0.00550174	-5.2418	0.491079	-30.8377	0.013867
223	CDKL1	Pan-specific	Cyclin-dependent kinase-like 1; Serine/threonine protein kinase KKIALRE	Q00532	-12.8601	0.33308	9.78495		0.638194	-19.3305	0.186498	1.63308	0.891386
224	CDKL2	Pan-specific	Cyclin-dependent kinase-like 2; Serine/threonine protein kinase KKIAMRE	Q92772	65.1503	0.0102934	-31.5562		0.00315534	30.291	0.0674669	-46.003	0.00373387
225	CDKL3	Pan-specific	Cyclin-dependent kinase-like 3; Serine/threonine protein kinase NKIAMRE	Q8IVW4	43.9113	0.21222	-8.39418		0.144729	9.87369	0.674535	-30.0606	0.0223648
226	CDKL5 (STK9)	Y171	Cyclin-dependent kinase-like 5; Serine-threonine-protein kinase 9	O76039	-4.93913	0.724608	16.0352		0.322519	-1.53296	0.927679	20.1929	0.109115
227	CFL1	S3	Cofilin 1	P23528	113.879	0.17444	113.359		0.0123908	23.8907	0.288227	28.8915	0.12478
228	CFL1	S3	Cofilin 1	P23528	52.1328	0.0232045	45.5166	80	0.0237787	-8.09545	0.394916	-15.7086	0.635085
229	Chk1 (CHEK1)	Pan-specific	Checkpoint protein-serine kinase 1	O14757	126.322	0.00110596	61.5732		0.0653847	26.0469	0.0616078	4.71324	0.473666
230	Chk1 (CHEK1)	Pan-specific	Checkpoint protein-serine kinase 1	O14757	28.0834	0.172595	39.8448		0.0928158	-16.991	0.473658	-22.1154	0.0207795
231	Chk1 (CHEK1)	S280	Checkpoint protein-serine kinase 1	O14757	27.9976	0.00324025	11.2124		0.365029	4.31354	0.540421	-9.36576	0.0616341
232	Chk1 (CHEK1)	S317	Checkpoint protein-serine kinase 1	O14757	12.2679	0.296537	-23.3887		0.00349478	-4.62949	0.696423	-34.9194	0.020214
233	Chk1 (CHEK1)	S345	Checkpoint protein-serine kinase 1	O14757	8.54019	0.270802	-11.4212		0.372026	-6.59564	0.374516	-23.7735	0.0102166
234	Chk2 (CHEK2)	Pan-specific	Checkpoint protein-serine kinase 2	O96017	92.207	0.00280912	76.6092		0.332012	4.13884	0.744807	-7.23861	0.873176
235	Chk2 (CHEK2)	Pan-specific	Checkpoint protein-serine kinase 2	O96017	79.0519	0.0867206	52.7665		0.0975847	-5.95561	0.77087	-17.2302	0.00278173
236	Chk2 (CHEK2)	T68	Checkpoint protein-serine kinase 2	O96017	5.64265	0.561754	-11.3047		0.105572	-4.3075	0.726731	-19.6587	0.00431998
237	Chk2 (CHEK2)	T383	Checkpoint protein-serine kinase 2	O96017	37.5959	0.00402124	1.07265		0.904654	0.571625	0.932018	-26.124	0.0108663
238	Cip (WAF1; p21) p21(WAF1/CIP1)	T145	Cyclin-dependent kinase inhibitor 1	P38936	-8.47036	0.532655	105.023		0.0238457	-50.9081	0.0820853	9.96419	0.305799
239	Cip (WAF1; p21) p21(WAF1/CIP1)	S146	Cyclin-dependent kinase inhibitor 1	P38936	-10.3673	0.484191	75.3535	90	0.0356468	-39.9724	0.0624835	17.4354	0.199404
240	CK1 delta (CSNK1D)	Pan-specific	Casein protein-serine kinase 1 delta	P48730	56.3884	0.00615812	18.0681		0.414254	-2.89886	0.852886	-26.6918	0.00245717
241	CK1 epsilon (CSNK1E)	Pan-specific	Casein protein-serine kinase 1 epsilon	P49674	2.78283	0.694663	-56.2011		0.00111637	8.77831	0.0953329	-53.6462	0.00532698
242	CK2a1 (CSNK2A1)	Pan-specific	Casein protein-serine kinase 2 alpha/ alpha prime	P68400	44.8862	0.028657	6.22232		0.642418	-5.28026	0.652488	4.59114	0.666765
243	CK2a1 (CSNK2A1)	Pan-specific	Casein protein-serine kinase 2 alpha/ alpha prime	P68400	-5.22746	0.667399	-0.870481		0.934047	-6.68281	0.640217	-35.1938	0.00959459
244	CK2a1 (CSNK2A1)	Y255	Casein protein-serine kinase 2 alpha/ alpha prime	P68400	29.6678	0.277615	78.3121		0.0312822	-22.119	0.225793	7.09775	0.548864
245	CK2a1 (CSNK2A1)	T360+S362	Casein protein-serine kinase 2 alpha/ alpha prime	P68400	240.812	0.0516556	74.4674		0.18089	60.6836	0.360782	-17.7433	0.500776
246	CLK1	S337	Dual specificity protein kinase CLK1	P49759	6.49442	0.733899	145.974		0.0314763	-25.4762	0.346747	72.1307	0.0143321
247	CLK1	S337+T338	Dual specificity protein kinase CLK1	P49759	29.2138	0.083628	-5.35175		0.604155	1.99866	0.751668	-25.2866	0.0232414
248	CLK1/4	Pan-specific	Dual specificity protein kinase CLK1/4	P49759/Q9HAZ1	30.5546	0.29778	-0.599048		0.977199	-20.3776	0.477159	-39.3775	0.0402675
249	CLK3	Pan-specific	Dual specificity protein kinase CLK3	P49761	72.6728	0.00677344	65.0928		0.00774718	-15.3482	0.191266	-19.0643	0.0369328
250	CLNB1	Pan-specific	Cyclin B1	P14635	57.7532	0.0822427	-37.6756		0.00593703	20.3697	0.208842	-52.4449	0.018601
251	CLNB1	S147	Cyclin B1	P14635	210.177	0.0535867	41.4411		0.0616539	19.2051	0.0661658	-45.6423	0.127304
252	CLNE	T395	Cyclin E	P24864	153.516	0.0766643	251.682		0.00976044	7.1656	0.27176	48.6619	0.229954
253	Connexin 43	Pan-specific	Gap junction alpha-1 protein	P17302	10.1255	0.459021	51.608		0.119095	-16.1498	0.443155	15.4351	0.193919
254	Connexin 43	S368	Gap junction alpha-1 protein	P17302	60.3566	0.0144809	40.7351		0.0836839	-11.6229	0.531574	-22.4369	0.0442057
255	COT (MAP3K8, TPL2)	Pan-specific	Osaka thyroid oncogene protein-serine kinase (Tpl2); Mitogen-activated protein kinase kinase kinase 8	P41279	-4.37863	0.359127	-16.3454		0.0156438	-6.02124	0.559098	-23.2131	0.0110932
256	COT (MAP3K8, TPL2)	Pan-specific	Osaka thyroid oncogene protein-serine kinase (Tpl2); Mitogen-activated protein kinase kinase kinase 8	P41279	-6.12854	0.265118	-26.0148		0.0101507	-12.2287	0.19644	-25.9302	0.000858804
257	COT (MAP3K8, TPL2)	S334	Osaka thyroid oncogene protein-serine kinase (Tpl2); Mitogen-activated protein kinase kinase kinase 8	P41279	-4.89608	0.496214	0.877501		0.90353	-12.0926	0.298505	-6.75594	0.230138
258	COX2	Pan-specific	Prostaglandin G/H synthase 2	P00403	137.766	0.0128592	247.917		0.0420894	-12.797	0.49006	27.6017	0.332702
259	COX2	Y446	Prostaglandin G/H synthase 2	P35354	58.1636	0.00728261	51.0417		0.0363378	1.78746	0.927714	-2.79588	0.754559
260	CPS2 (CAD)	T456	Carbamoyl phosphate synthetase 2	P27708	16.0761	0.384273	51.0453		0.16258	-12.959	0.410483	13.2631	0.573261
261	CREB1	S129+S133	cAMP-response element-binding protein 1	P16220	28.2073	0.0210839	-3.22978		0.561437	5.30372	0.594229	-20.5173	0.118463
262	CREB1	S133	cAMP-response element-binding protein 1	P16220	-11.8082	0.250575	-42.8355		0.000906323	7.44549	0.609641	-30.3556	0.0312711
263	CrkL	Pan-specific	Crk-like protein	P46109	8.32245	0.50413	53.3529		0.0127038	-16.846	0.348817	17.7218	0.00340048
264	CrkL	Y251	Crk-like protein	P46109	-17.4893	0.440199	120.694		0.0589695	-37.7601	0.286192	66.4751	0.0227937
265	CRYAB	S19	Crystallin aB	P02511	-40.8479	0.140293	-36.267		0.0139454	-9.77138	0.579601	-2.78382	0.888516
266	CRYAB	S45	Crystallin aB	P02511	-37.7369	0.0774705	-37.6805		0.0163853	3.86088	0.743287	3.95488	0.841188
267	CSF1R (Fms)	Pan-specific	Macrophage colony-stimulating factor 1 receptor	P07333	19.7337	0.000994827	15.8421		0.0772436	-6.19721	0.484415	-9.24606	0.0551677
268	CSF1R (Fms)	Pan-specific	Macrophage colony-stimulating factor 1 receptor	P07333	-0.824162	0.883994	2.18973		0.642036	-17.8946	0.192545	-15.3995	0.122879
269	CSF1R (Fms)	Y699	Macrophage colony-stimulating factor 1 receptor	P07333	22.8448	0.166617	14.4517		0.130265	3.44835	0.833666	-3.61956	0.736486
270	CSF1R (Fms)	Y809	Macrophage colony-stimulating factor 1 receptor	P07333	13.1491	0.268812	28.7219		0.189614	-15.9871	0.315293	-4.42441	0.602184
271	CSF1R (Fms)	S807+Y809	Macrophage colony-stimulating factor 1 receptor	P07333	12.9736	0.170492	10.6806		0.396806			-1.68908	0.719402
272	Csk	Pan-specific	C-terminus of Src tyrosine kinase	P41240	69.3848	0.257475	87.852		0.162891	-14.184	0.174577	20.3263	0.732535
273	Csk	Pan-specific	C-terminus of Src tyrosine kinase	P41240	-6.35343	0.315582	-14.6813		0.184819			-21.8156	0.0947547
274	Csk	Y184	C-terminus of Src tyrosine kinase	P41240	36.7301	0.049224	47.537		0.25733	8.49732	0.375201	7.39016	0.790957
275	CTNNA1	S641	Catenin alpha-1	P35221	105.758	0.00726226	106.286		0.0601812	-30.5359	0.245746	-30.3579	0.000178507
276	CTNNB1	Pan-specific	Catenin (cadherin-associated protein) beta 1	P35222	81.747	0.0157571	22.1001		0.316823	-4.56111	0.729703	-31.9151	0.120502
277	CTNNB1	Pan-specific	Catenin (cadherin-associated protein) beta 1	P35222	-40.6845	0.0110328	-54.9274		0.132811	-10.4003	0.625202	-35.8828	0.0395611
278	CTNNB1	S33	Catenin (cadherin-associated protein) beta 1	P35222	90.5618	0.0245884	30.3862		0.262327	-10.8221	0.505039	-38.9827	0.0210638
279	CTNNB1	S33+S37	Catenin (cadherin-associated protein) beta 1	P35222	182.778	0.0328082	5.40771		0.751092	9.88892	0.697355	-59.0381	0.0279619
280	CTNNB1	S33+S37+T41+S45	Catenin (cadherin-associated protein) beta 1	P35222	15.5996	0.241456	-5.86713		0.695945	-11.4736	0.515249	-27.9128	0.132594
281	CTNNB1	Y333	Catenin (cadherin-associated protein) beta 1	P35222	138.004	0.0672742	23.236		0.18032	2.98482	0.832333	-46.6756	0.0636884
282	CTNNB1	Y489	Catenin (cadherin-associated protein) beta 1	P35222	20.0825	0.0492652				-1.32403	0.873576	-18.1447	0.123074
283	CTNNB1	Y654	Catenin (cadherin-associated protein) beta 1	P35222	24.9058	0.13106	-16.5487		0.221345	-6.25033	0.219986	-37.3645	0.0787892
284	CUX1 (CUTL1)	S1270	Homeobox protein cut-like 1	P39880	5.23119	0.455033	-25.0038		0.00556116	1.56407	0.800401	-27.6173	0.0228266
285	DAPK3 (ZIPK)	Pan-specific	ZIP kinase (death associated protein-serine kinase 3 (DAPK3))	O43293	9.65134	0.000143495	-49.421		0.0520918	90.9979	0.0878015	-11.8981	0.615689
286	DCAMLK1 (CaMKinase VI, DCLK1)	Pan-specific	Serine-threonine-protein kinase DCAMKL1	O15075	-8.23336	0.706377	7.91032		0.83852	62.9696	0.190626	91.6393	0.140668
287	DCK	S74	Deoxycytidine kinase	P27707	-1.08757	0.839997	19.4282		0.236084	-10.5618	0.390752	7.98895	0.38636
288	DDR1	Pan-specific	Epithelial discoidin domain-containing receptor 1	Q08345	38.2898	0.229015	11.8818		0.353562	14.8447	0.570936	-7.08615	0.366285
289	DDR1	Y796+Y797	Epithelial discoidin domain-containing receptor 1	Q08345	3.94201	0.774671	10.8246		0.406095	-14.3014	0.312796	-8.62681	0.405744
290	DDR1	Y797	Epithelial discoidin domain-containing receptor 1	Q08345	13.6875	0.0914173	-8.39468		0.25524			-19.5708	0.0218582
291	DDR2 (Tyro10)	Pan-specific	Neurotrophic receptor-tyrosine kinase of discoidin domain receptor family, member 2 precursor	Q16832	59.2612	0.190393	44.4991		0.0922776	-4.08001	0.798724	30.5065	0.238911
292	DDR2 (Tyro10)	Pan-specific	Neurotrophic receptor-tyrosine kinase of discoidin domain receptor family, member 2 precursor	Q16832	-49.2687	0.461784	-22.6603		0.68792	-14.3936	0.846632	-12.971	0.625474
293	DDR2 (Tyro10)	Y736	Discoidin domain-containing receptor 2	Q16832	20.6048	0.196793	28.399		0.142017	4.92084	0.554823	11.7014	0.498493
294	DDR2 (Tyro10)	Y740	Discoidin domain-containing receptor 2	Q16832	31.9373	0.0469317	13.7761		0.0882718	-11.5223	0.444859	-23.7013	0.0010977
295	DLK (ZPK)	S269	Mitogen-activated protein kinase kinase kinase 12	Q12852	4.08396	0.504766	19.7442		0.489547	-32.0109	0.253755	-21.7813	0.458516
296	DMPK1 (DMPK)	Pan-specific	Myotonic dystrophy protein kinase	Q09013	-6.00025	0.603118	-32.0075		0.00531899	-3.41664	0.756513	-30.1387	0.000295022
297	DMPK2 (MRCK-g)	Pan-specific	Myotonic dystrophy protein kinase 2; Serine-threonine-protein kinase MRCK gamma	Q6DT37	5.51415	0.702359	-14.1936		0.142663	-7.71534	0.571415	-24.9521	0.0798452
298	DNAPK (PRKDC)	Pan-specific	DNA-dependent protein kinase catalytic subunit	P78527	14.6704	0.0218346	5.35561		0.454493	5.33285	0.423217	-7.65192	0.204755
299	DNAPK (PRKDC)	Pan-specific	DNA-dependent protein kinase catalytic subunit	P78527	10.7313	0.280796	-15.5356		0.0852494	-2.93997	0.663342	-22.4135	0.00747813
300	DNAPK (PRKDC)	Y883	DNA-dependent protein kinase catalytic subunit	P78527	30.4856	0.00481918	32.8361		0.0170904	-13.9729	0.104003	-12.4233	0.0287244
301	DNAPK (PRKDC)	T2609	DNA-dependent protein kinase catalytic subunit	P78527	42.262	0.00637544	29.673		0.0947137	-5.80185	0.587249	-14.1376	0.147252
302	DNMT3A	S105	DNA (cytosine-5)-methyltransferase 3A	Q9Y6K1	-19.9	0.264176	27.3099		0.13364	-20.9335	0.325361	25.6672	0.0621172
303	Dok3	Y398	Docking protein 3	Q7L591	-7.4468	0.362097				-6.9916	0.401508
304	DPYD	S766+T768	Dihydropyrimidine dehydrogenase [NADP()]	Q12882	-10.9108	0.251389	6.0482		0.538914	-12.2549	0.314301	4.44819	0.61213
305	Dynamin I	S795	Dynamin-1	Q05193	-18.0736	0.4851	105.11		0.133312	-40.4857	0.219402	48.999	0.209871
306	DYRK1A	Y321	Dual specificity tyrosine-phosphorylation-regulated kinase 1A	Q13627	1.96921	0.880177	-6.08824		0.608542	-1.10565	0.892092	-8.92013	0.631618
307	DYRK2	Pan-specific	Dual specificity tyrosine-phosphorylation-regulated kinase 2	Q92630	-28.8578	0.038858	-21.3583		0.0221457	-73.8927	0.00505302	-71.1405	0.000145331
308	DYRK2	Y382	Dual specificity tyrosine-phosphorylation-regulated kinase 2	Q92630	31.1662	0.0142564	30.335		0.567529	-15.1393	0.0247831	-15.677	0.632905
309	DYRK3	Pan-specific	Dual specificity tyrosine-phosphorylation-regulated kinase 3	O43781	100.801	0.0391052	-53.8671		0.0127565	19.4084	0.248154	-72.5666	0.00269142
310	DYRK4	Pan-specific	Dual specificity tyrosine-phosphorylation-regulated kinase 4	Q9NR20	38.222	0.153462	137.841		0.0261719	5.03279	0.606362	29.3464	0.261585
311	DYRK4	Pan-specific	Dual specificity tyrosine-phosphorylation-regulated kinase 4	Q9NR20	23.3889	0.145413	-4.79873		0.833792	-24.8299	0.147553	-18.9615	0.457971
312	EEF1A1	Y141	Eukaryotic elongation factor 1-alpha 1	P68104	0.789145	0.942241	-14.0818		0.136178	-7.72948	0.537976	-21.3436	0.0223408
313	EEF2	T57	Eukaryotic elongation factor 2	P13639	44.9871	0.0188924	5.97339		0.561246	1.2044	0.916547	-26.0281	0.0803936
314	eEF2K	S366	Eukaryotic elongation factor 2 kinase	O00418	-22.4504	0.0977481	15.7853		0.457992	-2.654	0.857982	45.3422	0.0999934
315	EGFR (ErbB1)	Pan-specific	Epidermal growth factor receptor-tyrosine kinase	P00533	3.40774	0.363026	16.6617		0.179748	11.3999	0.390734	33.0079	0.035655
316	EGFR (ErbB1)	Pan-specific	Epidermal growth factor receptor-tyrosine kinase	P00533	-8.69169	0.440486	3.00133		0.68631	3.54995	0.804743	16.8106	0.361957
317	EGFR (ErbB1)	Pan-specific	Epidermal growth factor receptor-tyrosine kinase	P00533	-14.1452	0.0417394	-12.9192		0.152107	-2.11557	0.718208	-6.18887	0.300554
318	EGFR (ErbB1)	Y869	Epidermal growth factor receptor-tyrosine kinase	P00533	7.04284	0.430496	20.0382		0.100663	-8.02885	0.481282	3.13676	0.485821
319	EGFR (ErbB1)	Y998	Epidermal growth factor receptor-tyrosine kinase	P00533	-2.42337	0.751432	2.22595		0.643296	-16.3473	0.0826802	-12.3614	0.17708
320	EGFR (ErbB1)	Y1069	Epidermal growth factor receptor-tyrosine kinase	P00533	23.5402	0.0465257	29.537		0.0450459	-8.50256	0.388657	-4.06116	0.224723
321	EGFR (ErbB1)	Y1110	Epidermal growth factor receptor-tyrosine kinase	P00533	77.2689	0.0245933	89.9124		0.0175158	-18.7571	0.331629	-12.9625	0.16283
322	EGFR (ErbB1)	Y1172	Epidermal growth factor receptor-tyrosine kinase	P00533	127.86	0.231316	19.499		0.494177	38.7586	0.0133377	-20.5649	0.00629574
323	EGFR (ErbB1)	Y1172	Epidermal growth factor receptor-tyrosine kinase	P00533	5.55263	0.359672	-12.9931		0.0776229	-3.63315	0.339739	-27.2295	0.562849
324	eIF2a	Pan-specific	Eukaryotic translation initiation factor 2 alpha	P05198	180.005	0.00909561	43.0699		0.0131261	3.92266	0.776063	-46.9001	0.0125333
325	eIF2a	S52	Eukaryotic translation initiation factor 2 alpha	P05198	78.2699	0.192031	132.076		0.0188314	-3.19893	0.608402	26.0179	0.483831
326	EIF2AK3 (PERK)	T982	Eukaryotic translation initiation factor 2-alpha kinase 3	Q9NZJ5	21.4857	0.00805016	15.1569		0.0608573	-13.2888	0.210684	-17.8061	0.00986317
327	eIF4B	Pan-specific	Eukaryotic translation initiation factor 4B	P23588	63.4283	0.03044	17.8485		0.465687	14.5713	0.309893	-17.3824	0.397309
328	eIF4B	S422	Eukaryotic translation initiation factor 4B	P23588	-56.5449	0.0028881	-34.4127		0.48012	-29.4607	0.367351	6.4659	0.882345
329	eIF4E	Pan-specific	Eukaryotic translation initiation factor 4 (mRNA cap binding protein)	P06730	-63.8657	0.00610066	-10.2493		0.820916	-17.0113	0.344182	106.128	0.321723
330	eIF4E	S209	Eukaryotic translation initiation factor 4 (mRNA cap binding protein)	P06730	-15.1548	0.660219	12.0929		0.906571	-55.4548	0.0991413	-41.1493	0.579885
331	eIF4G (eIF4G1)	Pan-specific	Eukaryotic translation initiation factor 4 gamma 1	Q04637	-24.696	0.214237	69.8981		0.110061	-20.5907	0.303921	79.1604	0.0327081
332	eIF4G (eIF4G1)	S1106	Eukaryotic translation initiation factor 4 gamma 1	Q04637	-54.8735	0.0708566	-20.0058		0.205268	18.8924	0.436159	110.756	0.0975536
333	eIF4G (eIF4G1)	S1231	Eukaryotic translation initiation factor 4 gamma 1	Q04637	12.0667	0.758991	55.1544		0.126271	-20.6786	0.430504	9.81918	0.781978
334	Elk-1	S324	ETS domain-containing protein Elk-1	P19419	-12.8508	0.18683	9.2989		0.339128	-7.58603	0.654224	15.9017	0.211892
335	Elk-1	S383	ETS domain-containing protein Elk-1	P19419	-46.0306	0.248474	582.125		0.0109888	-27.5809	0.448372	815.312	0.00792067
336	EML4	Y226	Echinoderm microtubule-associated protein-like 4	Q9HC35	-8.41966	0.305606	25.9094		0.102748	-28.4301	0.0611496	-1.60204	0.840675
337	ENFB2	Pan-specific	Ephrin-B2	P52799	61.069	0.130984	-45.6904		0.064451	44.3627	0.00188297	-51.3235	0.0154053
338	ENFB2	Y316	Ephrin-B2	P52799	119.073	0.00665087	77.0873		0.0267924	-25.8778	0.32245	-40.0834	0.0498561
339	ENO1	Y44	Alpha-enolase	P06733	3.87064	0.508741	10.8286		0.147769	-18.9238	0.0208562	-13.4928	0.0289797
340	ENO2	Y25	Gamma-enolase	P09104	-0.555139	0.969605	-6.23904		0.582185	-10.9471	0.461366	-16.0371	0.0842662
341	EP300 (p300)	S2279	Histone acetyltransferase p300	Q09472	18.5257	0.220145	-40.4745		0.00355304	12.9296	0.402073	-43.2849	0.00269731
342	EphA1	Y781	Ephrin type-A receptor 1 protein-tyrosine kinase	P21709	19.6871	0.115727	-9.47517		0.0246872	8.93852	0.242922	-17.6048	0.0336277
343	EphA2	Y588	Ephrin type-A receptor 2 protein-tyrosine kinase	P29317	44.3111	0.0299207	-4.34441		0.529563	37.541	0.048987	-8.83189	0.391552
344	EphA2	Y772	Ephrin type-A receptor 2 protein-tyrosine kinase	P29317	90.6216	0.00899109	41.8853		0.142554	22.4163	0.170902	-8.88196	0.689584
345	EphA3	Y779	Ephrin type-A receptor 3 protein-tyrosine kinase	P29320	49.0412	0.00329188	15.3204		0.0283815	19.3846	0.0124744	-7.62634	0.146664
346	EphA4	Pan-specific	Ephrin type-A receptor 4 protein-tyrosine kinase	P54764	117.806	0.0130952	73.5146		0.00443005	18.7558	0.077773	-5.39339	0.668303
347	EphB1	Y594	Ephrin type-B receptor 1 protein-tyrosine kinase	P54762	25.2855	0.0490712	-13.1857		0.160064	17.6665	0.0831354	-18.4652	0.0177016
348	EphB2	Pan-specific	Ephrin type-B receptor 2 protein-tyrosine kinase	P29323	35.3998	0.02845	-13.0581		0.0953309	16.6144	0.0310106	-23.3835	0.00509179
349	EphB2	Pan-specific	Ephrin type-B receptor 2 protein-tyrosine kinase	P29323	3.66731	0.478211	-26.55		0.0137106	8.13649	0.0818286	-25.1205	0.0211625
350	EphB2	Y780	Ephrin type-B receptor 2 protein-tyrosine kinase	P29323	75.7236	0.0394752	86.2417		0.0421274	42.1522	0.00259599	50.6609	0.0921726
351	EphB3	Y600	Ephrin type-B receptor 3 protein-tyrosine kinase	P54753	96.3513	0.0273883	23.1367		0.265407	20.2065	0.0252729	-24.6156	0.172586
352	EphB4	Y596	Ephrin type-B receptor 4 protein-tyrosine kinase	P54760	25.5185	0.061397	-23.8866		0.00167115	33.4148	0.00116169	-19.0983	0.0757258
353	ERa (ESR1)	Pan-specific	Estrogen receptor	P03372	138.994	0.0713805	27.9026		0.179387	72.515	0.0298331	-7.67493	0.844162
354	ERa (ESR1)	S104	Estrogen receptor	P03372	-87.5254	0.0031472	-98.491		0.201039	-41.3663	0.26288	-92.9075	0.18049
355	ERa (ESR1)	S167	Estrogen receptor	P03372	27.0729	0.369531	-4.42728		0.0340669	26.778	0.00677404	-4.64909	0.839294
356	ErbB2 (HER2, Neu)	Pan-specific	ErbB2 (Neu) receptor-tyrosine kinase	P04626	30.8955	0.120991	-13.5141		0.0554517	16.3165	0.02966	-23.5413	0.0152387
357	ErbB2 (HER2, Neu)	Pan-specific	ErbB2 (Neu) receptor-tyrosine kinase	P04626	28.1013	0.0311358	-15.7948		0.0413783	12.5717	0.0966183	-25.6211	0.0829491
358	ErbB2 (HER2, Neu)	Y735	ErbB2 (Neu) receptor-tyrosine kinase	P04626	49.3724	0.00108213	1.61163		0.812417	10.3054	0.0881745	-24.964	0.0290144
359	ErbB2 (HER2, Neu)	Y877	ErbB2 (Neu) receptor-tyrosine kinase	P04626	60.2022	0.00822826	23.5017		0.0750983	13.9301	0.0469072	-12.17	0.231695
360	ErbB2 (HER2, Neu)	Y1248	ErbB2 (Neu) receptor-tyrosine kinase	P04626	46.8539	0.0117331	-2.11078		0.633716	25.6977	0.00206202	-16.213	0.138026
361	ERBB2IP (Erbin)	Y1104	Protein LAP2	Q96RT1	45.1861	0.0110724	13.8959		0.0869232	23.5098	0.00337903	-3.10875	0.694212
362	ErbB3 (HER3)	Pan-specific	ErbB3 (HER3) receptor-tyrosine kinase	P21860	39.296	0.0156998	-15.4472		0.00725212	32.4531	0.000595509	-19.6008	0.0500052
363	ErbB3 (HER3)	Pan-specific	ErbB3 (HER3) receptor-tyrosine kinase	P21860	27.3599	0.00380936	-20.7043		0.0056841	23.0821	0.00367628	-23.3677	0.0184584
364	ErbB3 (HER3)	Y1289	ErbB3 (HER3) receptor-tyrosine kinase	P21860	12.0244	0.126937	-33.0578		0.00055688	32.737	0.00143629	-20.6807	0.0399729
365	ErbB3 (HER3)	Y1307	ErbB3 (HER3) receptor-tyrosine kinase	P21860	36.4139	0.0172477	-20.0887		0.0103186	21.8272	0.00983412	-28.6336	0.0188072
366	ErbB3 (HER3)	Y1328	ErbB3 (HER3) receptor-tyrosine kinase	P21860	59.7375	0.00135823	2.1634		0.776129	20.6531	0.0197231	-22.8339	0.00328252
367	ErbB4 (HER4)	Pan-specific	ErbB4 receptor-tyrosine kinase	Q15303	31.695	0.00160212	-14.9135		0.082814	22.6808	0.0140503	-15.1393	0.0809431
368	ErbB4 (HER4)	Pan-specific	ErbB4 receptor-tyrosine kinase	Q15303	0.932397	0.901802	-20.6954		0.0514579	8.00373	0.392142	-20.7375	0.0263121
369	ErbB4 (HER4)	Y733	ErbB4 receptor-tyrosine kinase	Q15303	143.658	0.0127523	51.6616		0.00179191	60.6823	0.00277081
370	ErbB4 (HER4)	Y875	ErbB4 receptor-tyrosine kinase	Q15303	188.244	0.00235426	132.408		0.0231936	23.0147	0.070162	-0.814512	0.967858
371	ERF	T526	ETS domain-containing transcription factor ERF	P50548	63.6704	0.0451037	23.2748		0.0312878	8.55547	0.330755	-18.2372	0.216357
372	ERK1 (MAPK3)	Pan-specific	Extracellular regulated protein-serine kinase 1 (p44 MAP kinase)	P27361	44.1186	0.0917712	-2.75665		0.758726	38.4293	0.0028871	-6.59547	0.728775
373	ERK1 (MAPK3)	Pan-specific	Extracellular regulated protein-serine kinase 1 (p44 MAP kinase)	P27361	24.0916	0.0734829	-13.6006		0.0372565	28.8727	0.0458539	-8.79295	0.208121
374	ERK1 (MAPK3)	Pan-specific	Extracellular regulated protein-serine kinase 1 (p44 MAP kinase)	P27361	22.0796	0.0822191	-18.9098		0.00197312	24.0503	9.50189e-05	-18.9368	0.100742
375	ERK1 (MAPK3)	T202+Y204	Extracellular regulated protein-serine kinase 1 (p44 MAP kinase)	P27361	48.5883	0.135621	4.41408		0.683065	45.2978	0.150538	27.2373	0.113932
376	ERK1 (MAPK3)	T202+Y204	Extracellular regulated protein-serine kinase 1 (p44 MAP kinase)	P27361	14.1795	0.161148	-12.511		0.104943	39.1373	0.00552236	-14.4485	0.0716159
377	ERK1 (MAPK3)	Y204+T207	Extracellular regulated protein-serine kinase 1 (p44 MAP kinase)	P27361	56.876	0.00634153	7.10793		0.412123	15.3775	0.00156723	-21.2254	0.016878
378	ERK1 (MAPK3)	Y204	Extracellular regulated protein-serine kinase 1 (p44 MAP kinase)	P27361	70.4262	0.0353237	63.8475		0.0343231	75.0977	0.0235091	68.3387	0.0231112
379	ERK1 (MAPK3)	Y204	Extracellular regulated protein-serine kinase 1 (p44 MAP kinase)	P27361	29.6003	0.019815	-20.6544		0.0556812	35.4477	0.0032661	-17.0744	0.146928
380	ERK1 (MAPK3)	T207	Extracellular regulated protein-serine kinase 1 (p44 MAP kinase)	P27361	26.0313	0.0105311	11.2826	34	0.0387511	9.60115	0.0159487	-3.22485	0.284966
381	ERK1 (MAPK3)	S265	Extracellular regulated protein-serine kinase 1 (p44 MAP kinase)	P27361	54.3517	0.00497286	25.6917		0.0236691	14.6552	0.0179699	-6.634	0.40432
382	ERK1 (MAPK3)	S283	Extracellular regulated protein-serine kinase 1 (p44 MAP kinase)	P27361	31.2197	0.0207879	-5.24544		0.445628	18.6579	0.0198501	-14.3164	0.0100686
383	ERK2 (MAPK1)	Pan-specific	Extracellular regulated protein-serine kinase 2 (p42 MAP kinase)	P28482	38.0221	0.00829337	13.7344		0.0936302	18.4765	0.0074246	6.85741	0.396908
384	ERK2 (MAPK1)	Pan-specific	Extracellular regulated protein-serine kinase 2 (p42 MAP kinase)	P28482	4.86231	0.436667	-5.42159		0.193516	12.7847	0.0534036	-7.06195	0.256133
385	ERK2 (MAPK1)	Y263+S266	Extracellular regulated protein-serine kinase 2 (p42 MAP kinase)	P28482	40.6967	0.0256872	14.8188		0.0896707	19.6382	0.0312687	-2.36644	0.743704
386	ERK3 (MAPK6)	Pan-specific	Extracellular regulated protein-serine kinase 3	Q16659	55.2243	0.0130487	24.4649		0.151693	29.7393	0.00483598	4.03004	0.587916
387	ERK3 (MAPK6)	S189	Extracellular regulated protein-serine kinase 3	Q16659	25.0948	0.0746311	-9.79646		0.235428	26.7469	0.00345882	-8.60511	0.528267
388	ERK4 (MAPK4)	Pan-specific	Extracellular regulated protein-serine kinase 4	P31152	217.192	0.0216987	-18.7705		0.387164	79.977	0.0151267	-53.9098	0.0191012
389	ERK4 (MAPK4)	S186	Extracellular regulated protein-serine kinase 4	P31152	-0.625928	0.916592	-12.3801		0.0573938	14.5936	0.00185014	1.0393	0.882102
390	ERK5 (MAPK7)	Pan-specific	Extracellular regulated protein-serine kinase 5 (Big MAP kinase 1 (BMK1))	Q13164	98.8671	0.015652	-0.735368		0.919008	48.7927	0.0087977	2.2857	0.799467
391	ERK5 (MAPK7)	Pan-specific	Extracellular regulated protein-serine kinase 5 (Big MAP kinase 1 (BMK1))	Q13164	5.60926	0.278731	-14.2889		0.0378748	26.0317	0.00172354	-25.7301	0.0918235
392	ERK5 (MAPK7)	Y221	Extracellular regulated protein-serine kinase 5 (Big MAP kinase 1 (BMK1))	Q13164	29.3351	0.144381	1.50548		0.864047	19.0187	0.269929	-6.59107	0.0620535
393	ERK5 (MAPK7)	T219+Y221	Extracellular regulated protein-serine kinase 5 (Big MAP kinase 1 (BMK1))	Q13164	127.688	0.0280553	-27.3285		0.101525	52.2975	0.0214742	-51.3911	0.0178102
394	ESRRA (ERR1)	S19+S22	Steroid hormone receptor ERR1	P11474	38.0459	0.0954636	-6.19719		0.651938	4.83651	0.799568	-28.7631	0.0118148
395	ESYT1	Y822	Extended synaptotagmin-1	Q9BSJ8	29.084	0.0145113	19.1422		0.0945491	14.1823	0.033633	5.38824	0.411339
396	Ets-1	S282	Protein C-ets-1	P14921	20.7492	0.097903	-24.2729		0.00154945	15.1769	0.00407228	-27.7675	0.0151171
397	ETV6 (Tel)	S22	Transcription factor ETV6	P41212	23.5157	0.0393859	6.93965		0.322068	11.0911	0.0342163	-3.81748	0.48669
398	EZH2	T487	Histone-lysine N-methyltransferase EZH2	Q15910	6.5677	0.473988	7.35854		0.443304	15.2752	0.0650417	16.1307	0.173256
399	EZR	Y146	Ezrin; Cytovilin	P15311	28.5142	0.0807513	-3.41211		0.610984	27.3528	0.0226658	-4.28498	0.778487
400	EZR	Y354	Ezrin; Cytovilin	P15311	177.759	0.031246	95.3302		0.0174528	4.80849	0.752555	-26.2948	0.28171
401	EZR	T567	Ezrin; Cytovilin	P15311	141.479	0.118264	8.1122		0.722489	28.3549	0.511072	-42.5345	0.298028
402	FAK (PTK2)	Pan-specific	Focal adhesion protein-tyrosine kinase	Q05397	97.2622	0.0134755	10.8442		0.680763	76.602	0.0105278	11.1818	0.69916
403	FAK (PTK2)	Pan-specific	Focal adhesion protein-tyrosine kinase	Q05397	66.4529	0.00510942	8.54871		0.758522	70.4907	0.0342823	-0.764978	0.975171
404	FAK (PTK2)	Y397	Focal adhesion protein-tyrosine kinase	Q05397	54.6745	0.0274625	87.0524		0.0107124	25.2015	0.00104535	45.9031	0.026147
405	FAK (PTK2)	Y397	Focal adhesion protein-tyrosine kinase	Q05397	34.522	0.088282	4.56807		0.447971	20.6479	0.120271	-2.67704	0.855956
406	FAK (PTK2)	Y576+Y577	Focal adhesion protein-tyrosine kinase	Q05397	170.352	0.014015	7.7581		0.446114	17.266	0.0133126	-18.872	0.0782945
407	FAK (PTK2)	Y576+Y577	Focal adhesion protein-tyrosine kinase	Q05397	55.7583	0.0548025	-2.49933		0.965018	-7.22708	0.526392	-66.542	0.0836821
408	FAK (PTK2)	Y577	Focal adhesion protein-tyrosine kinase	Q05397	31.3027	0.0477336	19.6786	54	0.0100244	12.4589	0.0293637	2.50301	0.795736
409	FAK (PTK2)	S722	Focal adhesion protein-tyrosine kinase	Q05397	114.239	0.286905	171.001		0.0945292	-19.7804	0.347949	1.47344	0.981981
410	FAK (PTK2)	S910	Focal adhesion protein-tyrosine kinase	Q05397	188.357	0.0231722	158.372		2.84229e-05	19.1648	0.718681	6.77316	0.809255
411	FASN (FAS)	Y45	Fatty acid synthase	P49327	23.1486	0.0307512	-5.64941		0.477359	19.9647	0.0038905	-8.08878	0.449905
412	FASN (FAS)	S207	Fatty acid synthase	P49327	6.4342	0.496287	-22.097		0.0339733	20.1065	0.0463527	-12.0898	0.10019
413	FBPase (FBP1)	S88	Fructose-1,6-bisphosphatase isoform 1	P09467	60.0158	7.20014e-05	29.6049		0.0143639	17.0727	0.00172321	-5.17691	0.33735
414	FBPase (FBP1)	Y265	Fructose-1,6-bisphosphatase isoform 1	P09467	39.7679	0.00524041	18.1405		0.066635	21.3168	0.000540653	2.54452	0.74279
415	FBPase 2 (FBP2)	Y216	Fructose-1,6-bisphosphatase isoform 2	O00757	37.6313	0.0212566	22.994		0.0579056	31.2566	0.000750969	17.2973	0.228135
416	FBPase 2 (FBP2)	Y259	Fructose-1,6-bisphosphatase isoform 2	O00757	29.3803	0.00537833	3.30421		0.684131	22.6567	6.45011e-05	-2.0643	0.833536
417	Fer (TYK3)	Y402	Fer (fps/fes related) protein-tyrosine kinase	P16591	22.7032	0.0363174	4.12976		0.797835	20.131	0.00593888	1.94695	0.885152
418	Fes	Pan-specific	Fes/Fps protein-tyrosine kinase	P07332	259.671	5.80469e-06	54.4176		0.159708	96.1862	0.0311736	-15.7715	0.539679
419	Fes	Y713	Fes/Fps protein-tyrosine kinase	P07332	34.3586	0.0156659	12.4279		0.122	14.938	0.0103569	-3.82281	0.466011
420	Fes	Y713+S716	Fes/Fps protein-tyrosine kinase	P07332	34.8416	0.00199429	-11.4377		0.0495553	11.8613	0.0724112	-26.5309	0.00213694
421	FGFR1	Pan-specific	Fibroblast growth factor receptor-tyrosine kinase 1; Basic fibroblast growth factor receptor 1	P11362	23.388	0.0127901	-20.1918		0.00698598	16.7055	0.0626655	-24.5141	0.00836535
422	FGFR1	Y653+Y654	Fibroblast growth factor receptor-tyrosine kinase 1; Basic fibroblast growth factor receptor 1	P11362	38.4384	0.0176445	-13.9695		0.0920707	14.5763	0.0626387	-28.7983	0.0192687
423	FGFR2 (BEK)	Pan-specific	Fibroblast growth factor receptor-tyrosine kinase 2 (BEK)	P21802	31.6973	0.00276051	-14.0934		0.0493003	22.3314	0.00072502	-6.21602	0.113155
424	FGFR2 (BEK)	Pan-specific	Fibroblast growth factor receptor-tyrosine kinase 2 (BEK)	P21802	3.95482	0.365442	-21.6731		0.0931338	13.4871	0.0622202	-27.2435	0.0743017
425	FGFR2 (BEK)	Y656+Y657	Fibroblast growth factor receptor-tyrosine kinase 2 (BEK)	P21802	27.2694	0.0690678	-16.2693		0.242552	15.9925	0.0293685	-23.6883	0.163829
426	FGFR3	Pan-specific	Fibroblast growth factor receptor 3	P22607	42.0558	0.00116409	7.91472		0.506941	20.4965	0.00495823	-8.46311	0.413746
427	FGFR3	Pan-specific	Fibroblast growth factor receptor 3	P22607	2.21887	0.479465	-30.8367		0.175397	18.7699	0.000173772	-19.6379	0.428591
428	FGFR3	Y647+Y648	Fibroblast growth factor receptor 3	P22607	42.2218	0.000297752	38.9138		0.070339	20.8711	0.00116632	35.6359	0.0487797
429	FGFR3	Y647+Y648	Fibroblast growth factor receptor 3	P22607	4.42255	0.200463	17.1781		0.0990804	18.7184	0.0020188	15.957	0.250386
430	FGFR4	Pan-specific	Fibroblast growth factor receptor 4	P22455	49.9389	0.109667	4.02706		0.612338	24.7299	0.00132859	-13.4629	0.276502
431	Fgr	Pan-specific	Gardner-Rasheed feline sarcoma viral (v-fgr) oncogene	P09769	14.2256	0.0275231	-15.5695		0.0484264	22.59	0.0106065	-9.38687	0.0816886
432	Fgr	Y412	Gardner-Rasheed feline sarcoma viral (v-fgr) oncogene	P09769	64.9442	0.00141375	15.4932		0.260444	13.5515	0.0609016	-20.4917	0.168074
433	Fgr	Y208+Y209	Gardner-Rasheed feline sarcoma viral (v-fgr) oncogene	P09769	43.0935	0.0126038	8.13339		0.211468	11.31	0.0168886	-15.8849	0.0479778
434	Flt3 (STK1)	Pan-specific	Fetal liver fms-related tyrosine kinase 3; Receptor-type tyrosine-protein kinase FLT3	P36888	47.325	0.0504161	-29.2933		0.0190462	27.6965	0.00814438	-38.7138	0.0802021
435	Flt3 (STK1)	Pan-specific	Fetal liver fms-related tyrosine kinase 3; Receptor-type tyrosine-protein kinase FLT3	P36888	-4.35164	0.447088	-48.7842		0.00248583	-16.8975	0.0350719	-55.502	0.00204277
436	Flt3 (STK1)	Y842	Fetal liver fms-related tyrosine kinase 3; Receptor-type tyrosine-protein kinase FLT3	P36888	163.123	0.0226721	10.0627		0.822631	60.87	0.0207303	-32.7091	0.319821
437	Fos	Pan-specific	Fos-c FBJ murine osteosarcoma oncoprotein-related transcription factor	P01100	3.95775	0.553061	225.7		0.0231319	30.5731	0.0188309	309.086	0.0211207
438	Fos	T232	Proto-oncogene c-Fos	P01100	84.1504	0.195903	-2.9768		0.875889	17.0113	0.00654014	-13.943	0.488321
439	Fos	T232	Proto-oncogene c-Fos	P01100	31.922	0.0170282	-32.9523		0.529181	6.22456	0.434113	-61.3245	0.0122409
440	Fos	S362+S363	Proto-oncogene c-Fos	P01100	32.4768	0.0103408	4.08721		0.637283	18.6352	0.00701571	-6.78811	0.527111
441	FOXK1	S441+S445	Forkhead box protein K1	P85037	25.7173	0.0784113	22.6054		0.0298113	17.0931	0.00770833	14.1947	0.186156
442	FOXK2	S424+S428	Forkhead box protein K2	Q01167	19.8834	0.00936841	21.3595		0.0669633	2.5154	0.494735	3.77769	0.72886
443	FOXM1	T611	Forkhead box protein M1	Q08050	40.3615	0.00216466	-22.6686		0.0836797	19.182	0.0465893	-34.3374	0.042194
444	FOXO1A (FKHR)	S256	Forkhead box protein O1	Q12778	179.689	0.00767127	-11.9476		0.239062	18.9239	0.0260421	-20.1296	0.0435698
445	FOXO1A (FKHR)	S256	Forkhead box protein O1	Q12778	31.1065	0.0158121	-44.7136		0.388988	-12.4299	0.183403	-82.6899	0.00511858
446	FOXO1A (FKHR)	S319	Forkhead box protein O1	Q12778	260.2	0.0910217	-4.99466		0.467863	23.0219	0.00378263	-22.1435	0.040837
447	FOXO1A (FKHR)	S319	Forkhead box protein O1	Q12778	50.1191	0.0163281	-94.8492		0.00221012	20.5751	0.193203	-98.2758	0.0455404
448	FOXO1A (FKHR)	S329	Forkhead box protein O1	Q12778	12.2977	0.0295979	-20.4923		0.124976	18.4463	0.0503874	-16.1391	0.173803
449	FOXO3 (FKHRL1)	T32	Forkhead box protein O3	O43524	14.5221	0.0157257	-21.3271		0.0124525	23.6337	0.00181934	-15.0677	0.0151641
450	FOXO3 (FKHRL1)	S294	Forkhead box protein O3	O43524	43.1259	0.00588637	14.8102		0.0140811	25.2167	0.00257175
451	FRA1	S265	Fos-related antigen 1	P15407	43.9989	0.0125918	26.2377		0.0155232	19.1785	0.0419809	4.47868	0.707462
452	Frk	Pan-specific	Fyn-related kinase; Tyrosine-protein kinase FRK	P42685	35.6937	0.0791071	-2.34258		0.726096	29.5995	0.00652067	-9.87226	0.130063
453	Frk	Pan-specific	Fyn-related kinase; Tyrosine-protein kinase FRK	P42685	29.7599	0.00576602	-15.3466		0.018789	19.755	0.000402424	-19.1485	0.156371
454	Frk	Y387	Fyn-related kinase; Tyrosine-protein kinase FRK	P42685	10.4634	0.0938621	-7.92279		0.466199	20.2475	0.0165849
455	Frk	Y497	Fyn-related kinase; Tyrosine-protein kinase FRK	P42685	75.4859	0.00251687	11.9703		0.0918887	25.6122	0.000452264	-19.8521	0.0710808
456	FRS2	Pan-specific	Fibroblast growth factor receptor substrate 2	Q8WU20	29.5838	0.18752	65.5534		0.0245961	36.1499	0.0294884	73.9421	0.0576463
457	FRS2	Y349	Fibroblast growth factor receptor substrate 2	Q8WU20	-34.036	0.00719623	10.2759		0.599771	-6.71377	0.704673	55.9521	0.00844839
458	Fused (STK36)	S159	Serine/threonine-protein kinase 36	Q9NRP7	52.8959	0.0186231	1.97921		0.865811	7.82102	0.127926	-28.085	0.0366136
459	Fyn	Pan-specific	Fyn proto-oncogene-encoded protein-tyrosine kinase	P06241	165.235	0.000298305	23.3831		0.260524	24.0828	0.144672	-0.752333	0.964715
460	Fyn	Pan-specific	Fyn proto-oncogene-encoded protein-tyrosine kinase	P06241	43.7381	0.00912989	-32.153		0.0427223	15.6209	0.0166356	-68.2597	0.000779634
461	Fyn	T12	Fyn proto-oncogene-encoded protein-tyrosine kinase	P06241	5.91304	0.792469	73.8293		0.13912	13.5302	0.405692	86.3309	0.205144
462	Fyn	Y213+Y214	Fyn proto-oncogene-encoded protein-tyrosine kinase	P06241	63.6632	0.00399298	111.865		0.0948238	24.2956	0.0269419	60.9025	0.144304
463	Fyn	Y420	Fyn proto-oncogene-encoded protein-tyrosine kinase	P06241	31.3302	0.0144459	5.96961		0.634244	18.2139	0.0104429	-4.61387	0.739736
464	Fyn	Y531	Fyn proto-oncogene-encoded protein-tyrosine kinase	P06241	52.9815	0.0102464	50.6806		0.0169874	20.5568	0.0218568	18.7436	0.133494
465	G6PD	Y401	Glucose-6-phosphate 1-dehydrogenase	P11413	26.0241	0.0172088	42.5313		0.0731749	10.5525	0.127993	25.0332	0.134347
466	G6PD	Y503+Y507	Glucose-6-phosphate 1-dehydrogenase	P11413	19.6248	0.0837818	-13.4855		0.0523506	17.8727	0.0344455	-14.7527	0.117717
467	Gab1	Y406	GRB2-associated-binding protein 1	Q13480	19.1619	0.134	83.5107		0.0402383	27.9537	0.016606	97.0503	0.0333801
468	Gab1	Y627	GRB2-associated-binding protein 1	Q13480	59.4797	0.0618954	-15.9669		0.54564	-3.89697	0.785983	-49.3614	0.135639
469	GATA1	S142	Transcription factor GATA-1	P15976	15.8297	0.663396	34.4334		0.085647	-12.202	0.405336	1.89951	0.942772
470	GATA3	S369	Trans-acting T-cell-specific transcription factor GATA-3	P23771	160.682	0.00448404	245.802		0.013976	23.7777	0.00337964	64.1944	0.060679
471	GATA4	S262	Transcription factor GATA-4	P43694	70.6126	0.0105579	136.617		0.241043	38.1228	0.00353006	91.5584	0.345883
472	GATAD2B	T120+S122	Transcriptional repressor p66-beta	Q8WXI9	33.8605	0.0950131	3.85219		0.188225	20.5227	0.0198613	-6.49558	0.623054
473	GCK	S411	Glucokinase	P35557	37.8013	0.0131602	21.3767		0.00538258	15.0179	0.0398524	1.30887	0.758524
474	GCK (MAP4K2)	Pan-specific	Germinal centre protein-serine kinase	Q12851	108.711	0.00227471	133.284		0.0182944	8.00145	0.322552	20.7169	0.155996
475	GCK (MAP4K2)	S170	Germinal centre protein-serine kinase; Mitogen-activated protein kinase kinase kinase kinase 2	Q12851	27.5722	0.00280769	-16.9109		0.113209	27.6385	0.000362546	-16.8677	0.115603
476	GCLC	S5+S8	Glutamate--cysteine ligase catalytic subunit	P48506	11.3991	0.300002	11.2465		0.446019	19.969	0.00230553	19.8047	0.308254
477	GCN2 (EIF2AK4)	T667	Eukaryotic translation initiation factor 2-alpha kinase 4	Q9P2K8	15.3491	0.179797	-4.90973		0.11612	17.2952	0.268197	-3.30548	0.725114
478	GFAP	Pan-specific	Glial fibrillary acidic protein	P14136	-24.1408	0.0565516	-30.338		0.0204371	30.7864	0.0199237	20.1021	0.387598
479	GFAP	S8	Glial fibrillary acidic protein	P14136	-22.3158	0.268413	-17.4209		0.0881234	4.09132	0.51607	10.6501	0.689152
480	GIT1	Y545	ARF GTPase-activating protein GIT1	Q9Y2X7	5.233	0.330483	-7.13394		0.0789398	17.9538	0.000107098	4.09189	0.589353
481	GluR1	S849	Glutamate receptor 1	P42261	30.5872	0.441492	15.9173		0.275653	-1.353	0.895042	-12.4348	0.666301
482	GOLGA2 (GM130)	S25	Golgin subfamily A member 2	Q08379	28.6365	0.40095	13.4213		0.0687881	26.072	0.000120009	11.1602	0.645782
483	GR	S226	Glucocorticoid receptor	P04150	25.0481	0.0485755	-17.7312		0.0632687	35.6372	0.00341836	-10.7646	0.22591
484	GRK1 (Rhodopsin kinase)	Pan-specific	Rhodopsin kinase	Q15835	87.3286	0.000817997	19.874		0.458567	34.0106	0.032778	-14.2449	0.468179
485	GRK2 (BARK1, ADRBK1)	Pan-specific	G protein-coupled receptor-serine kinase 2	P25098	78.1635	0.00204756	57.9804		0.120357	37.0825	0.00162315	48.1195	0.186972
486	GRK2 (BARK1, ADRBK1)	Pan-specific	Beta-adrenergic receptor kinase 1	P25098	34.7734	0.0452634	35.536		0.180379	26.3611	0.0229315	4.28405	0.775395
487	GRK2 (BARK1, ADRBK1)	Y356	Beta-adrenergic receptor kinase 1	P25098	-23.443	0.0842937	20.29		0.451933	-18.594	0.152489	27.9091	0.316859
488	GRK2 (BARK1, ADRBK1)	S670	G protein-coupled receptor-serine kinase 2	P25098	63.0377	0.251402	52.955		0.0624939	14.9618	0.129481	7.85222	0.850209
489	GRK2 (BARK1, ADRBK1)	S670	Beta-adrenergic receptor kinase 1	P25098	15.8625	0.0947554	16.3389		0.364331	-7.03325	0.368149	-6.65095	0.408784
490	GRK5	Pan-specific	G protein-coupled receptor kinase 5	P34947	28.6643	0.57299	183.456		0.00739532	-34.9055	0.0287246	43.4076	0.439323
491	GRK7	Pan-specific	Rhodopsin kinase	Q8WTQ7	15.1534	0.367343	29.275		0.307849	34.4162	0.0733369	50.9001	0.190104
492	GSK3a	Pan-specific	Glycogen synthase-serine kinase 3 alpha/beta	P49840	105.767	0.0040158	21.8389		0.373074	24.8176	0.0109875	-3.0216	0.687474
493	GSK3a	Pan-specific	Glycogen synthase-serine kinase 3 alpha	P49840	39.7718	0.0425331	8.59727		0.310024	9.39542	0.297686	-35.2247	0.0793144
494	GSK3a	S21	Glycogen synthase-serine kinase 3 alpha	P49840	16.562	0.173665	38.5785		0.709702	84.4321	0.063921	119.268	0.518489
495	GSK3a	T19+S21	Glycogen synthase-serine kinase 3 alpha	P49840	32.8952	0.00486138	-10.0382		0.0164721	35.6238	0.00059595	-8.19112	0.19785
496	GSK3a	S278+Y279	Glycogen synthase-serine kinase 3 alpha	P49840	6.56747	0.241637	-23.2931		0.00040337	29.8984	0.000208373	-6.49958	0.313016
497	GSK3a	Y279	Glycogen synthase-serine kinase 3 alpha	P49840	56.7559	0.0433875	120.094		0.126801	8.89002	0.0650145	52.8874	0.277761
498	GSK3a	Y284+Y285	Glycogen synthase-serine kinase 3 alpha	P49840	5.38032	0.613964	-2.17451		0.791116	12.6561	0.184051	4.57962	0.827661
499	GSK3b	Pan-specific	Glycogen synthase-serine kinase 3 beta	P49841	73.6349	0.00186749	-2.64001		0.735734	53.3114	0.00158722	4.18834	0.681437
500	GSK3b	Pan-specific	Glycogen synthase-serine kinase 3 beta	P49841	1.12104	0.638984	-10.1286		0.0970194	8.21317	0.0888872	-20.6478	0.0333061
501	GSK3b	S9	Glycogen synthase-serine kinase 3 beta	P49841	55.0014	0.00586684	167.383		0.11883	18.1729	0.0241429	103.853	0.174382
502	GSK3b	T275+T277	Glycogen synthase-serine kinase 3 beta	P49841	87.0666	0.0209658	7.25418		0.73705	53.8299	0.124701	-11.802	0.525777
503	GTF2F1	S385+T389	General transcription factor IIF subunit 1	P35269	33.1041	0.0485793	-21.1408		0.179478	37.7707	0.0371165	-18.376	0.196994
504	GTF2I	S412	General transcription factor II-I	P78347	34.1234	0.0142084	-15.2061		0.340418	30.0077	0.0151836	-17.8081	0.282422
505	GUK1	Y53	Guanylate kinase	Q16774	47.597	0.0168885	-27.7631		0.189633	24.8808	0.00105976	-38.8808	0.0782101
506	GYS1	S641+S645	Glycogen [starch] synthase, muscle	P13807	24.4291	0.0752095	-39.4347		0.00287504	26.2666	0.010833	-38.5403	0.00444115
507	GYS2	Y45	Glycogen [starch] synthase, liver	P54840	16.0216	0.453702	25.6449		0.0613254	60.5508	0.00282364	73.8675	0.0128961
508	H2AFX	S139	Histone H2A.X	P16104	41.6987	0.261784	36.4156		0.0833924	-24.9866	0.268614	-27.7834	0.442145
509	H2B	S14	Histone H2B	P33778	-24.1755	0.0410298	-42.6078		0.000449184	17.5225	0.0996279	-11.0462	0.421978
510	H3F3A	T3	Histone H3	P84243	4.27274	0.514587	-9.35724		0.282802	-2.9437	0.617267	-15.6304	0.0783459
511	H3F3A	S10	Histone H3	P84243	20.1907	0.0395168	5.91669		0.641293	6.39331	0.263764	-6.24214	0.303057
512	H3F3A	S28	Histone H3	P84243	27.4817	0.222998	-35.7178		2.43376e-05	57.685	0.00529975	-24.2318	0.0466748
513	H3F3A	S28	Histone H3	P84243	-5.32004	0.606711	-47.6101		0.0306957	11.5976	0.0320463	-35.1978	0.0307412
514	HCA59	Y147	Uncharacterized protein C9orf78	Q9NZ63	29.5525	0.0202727	-4.74223		0.770384	36.0008	0.00147964
515	HCFC1	S1507	Host cell factor 1	P51610	-3.18702	0.0943141	2.4415		0.76266	9.99288	0.168285	16.3877	0.100224
516	Hck	Pan-specific	Tyrosine-protein kinase Hck	P08631	-43.4824	0.0935871	-45.0166		0.00324204	1.19692	0.807461	-1.55013	0.965281
517	HDAC4	Pan-specific	Histone deacetylase 4	P56524	-89.0053	0.00112021	136.403		0.0716657	-43.7999	0.126846	1108.39	0.00465679
518	HDAC4/5/9	S246/259/220	Histone deacetylase 4	P56524	59.8245	0.0348907	90.9125		0.0178227	-21.0626	0.0918721	-5.70813	0.363761
519	HDAC5	S498	Histone deacetylase 5	Q9UQL6	10.4117	0.575053	35.4527		0.168606	-3.77659	0.878798	18.0466	0.295123
520	HePTP (PTPN7)	S44	Tyrosine-protein phosphatase non-receptor type 7	P35236	-31.0886	0.123425	17.6918		0.461973	-4.27113	0.750284	63.4925	0.00933684
521	HePTP (PTPN7)	T66	Tyrosine-protein phosphatase non-receptor type 7	P35236	25.7938	0.160747	-8.67297		0.325323	14.7996	0.105351	-16.6549	0.167556
522	HePTP (PTPN7)	S143	Tyrosine-protein phosphatase non-receptor type 7	P35236	9.41255	0.347613	-3.12048		0.688266	-1.28444	0.836306	-12.5921	0.0420649
523	HGK (ZC1)	Pan-specific	Mitogen-activated protein kinase kinase kinase kinase 4	O95819	-8.5855	0.505885	-26.0556		0.0698384	1.07181	0.756643	-18.2439	0.0122502
524	HGK (ZC1)	T187	Mitogen-activated protein kinase kinase kinase kinase 4	O95819	-1.15279	0.924678	-13.874		0.223284	15.1971	0.0360426
525	HGS (Hrs)	Y216	Hepatocyte growth factor-regulated tyrosine kinase substrate	O14964	10.6249	0.212612	0.999037		0.91117	3.03033	0.421502	-5.93468	0.31505
526	HIPK1	Y352	Homeodomain-interacting protein-serine kinase 1	Q86Z02	48.2686	0.01923	9.23621		0.141149	15.6459	0.0140956	-14.7984	0.00698084
527	HIPK2	Pan-specific	Homeodomain-interacting protein-serine kinase 2	Q9H2X6	-6.04991	0.608452	-42.0966		0.0167435	12.1991	0.144618	-30.8494	0.00834301
528	HMGA1	S36+T39	High mobility group protein HMG-I/HMG-Y	P17096	-7.10541	0.307427	-6.4426		0.416004	-5.505	0.345912	-4.83077	0.443948
529	HMGA1	T53	High mobility group protein HMG-I/HMG-Y	P17096	40.7767	0.0137013	-16.894		0.035782	22.1971	0.0186358	-27.8622	0.016137
530	HMGB1	S35+S39	High mobility group protein B1	P09429			6.78199		0.523804	-3.95457	0.299209	2.96445	0.526776
531	HMGCR	S872	3-hydroxy-3-methylglutaryl-coenzyme A reductase	P04035	36.1257	0.0405538	-30.8355		0.0558701	24.0288	0.0625612	-36.9819	0.00645704
532	HMGCS1	S495	HMG-CoA synthase 1	Q01581	11.5436	0.225846	8.7184		0.26944	-5.39323	0.088877	-7.78947	0.229732
533	HNF4A	S167	Hepatocyte nuclear factor 4-alpha	P41235	13.7576	0.0387064	4.11565		0.489063	1.15013	0.833741	-7.42321	0.140187
534	hnRNP-K	S302	Heterogeneous nuclear ribonucleoprotein K	P61978	75.2973	0.0769786	-18.206		0.221721	50.1497	0.0794052	-29.9399	0.179152
535	HPK1 (MAP4K1)	Pan-specific	Mitogen-activated protein kinase kinase kinase kinase 1	Q92918	59.7419	0.00657641	0.939678		0.929258	24.1664	0.0433158	-21.5402	0.0597342
536	HRAS	Pan-specific	GTPase HRas	P01112	41.1353	0.0408203	-7.97987		0.362578	16.3787	0.0279462	-24.1212	0.103763
537	HRAS	Y157	GTPase HRas	P01112	-16.4871	0.0402199	-21.8944		0.0463605	-5.33371	0.367264	-11.4632	0.00815655
538	HRI (HCR; EIF2AK1)	Pan-specific	Eukaryotic translation initiation factor 2-alpha kinase 1	Q9BQI3	27.7556	0.0701828	-47.978		0.0385907	46.7161	0.107402	-40.2572	0.0368016
539	HRI (HCR; EIF2AK1)	S258	Eukaryotic translation initiation factor 2-alpha kinase 1	Q9BQI3	51.0141	0.00645202	-6.24731		0.481112	11.9031	0.215132	-30.5282	0.00318422
540	HSF1	Pan-specific	Heat shock factor protein 1	Q00613	101.199	0.180758	50.7315		0.21826	-5.93962	0.738455	-29.5332	0.455037
541	HSF1	S303+S307	Heat shock factor protein 1	Q00613	-8.04137	0.09285	-8.89285		0.177959	-4.6533	0.17531	-5.53615	0.3484
542	HSP27 (HSP28; HSPB1)	Pan-specific	Heat shock 27 kDa protein beta 1	P04792	61.8674	0.00122641	76.0824		0.011377	-14.9999	0.102501	-7.53525	0.211397
543	HSP27 (HSP28; HSPB1)	S78	Heat shock 27 kDa protein beta 1	P04792	79.1023	0.00172032	50.1959		0.0211138	-16.1566	0.177379	-29.6886	0.00343825
544	HSP27 (HSP28; HSPB1)	S82	Heat shock 27 kDa protein beta 1	P04792	1.85155	0.767291	-37.2514		0.118474	43.0976	0.164063	-11.8406	0.237967
545	HSP90a (HSP90AA1; HSP90; HSP86; HSPC; HSPCA; LAP2)	Pan-specific	Heat shock 90 kDa protein alpha	P07900	-33.0532	0.157214	-15.3388		0.413014	27.8204	0.0641241	61.6421	0.00431618
546	HSP90AB1 (HSP90; HSP84; HSP90B; HSPC2; HSPCB)	Pan-specific	Heat shock 90 kDa protein beta	P08238	44.2621	0.172932	47.315		0.0999882	-19.6339	0.0577833	-17.9332	0.182296
547	HSP90AB1 (HSP90B; HSP90-beta)	Y484	Heat shock 90 kDa protein beta	P08238	-0.910476	0.883262	2.06507		0.813754	-6.70174	0.042749	-3.9001	0.767037
548	Huntingtin	Pan-specific	Huntington's disease protein	P42858	-8.86575	0.781857	52.4729		0.207067	2.84226	0.838347	72.0611	0.0883341
549	Huntingtin	S419	Huntington's disease protein	P42858	37.2207	0.0962402	51.2543		0.0451019	-4.0732	0.810078	5.73724	0.330503
550	ICK	Pan-specific	Intestinal cell (MAK-like) kinase	Q9UPZ9	-27.4305	0.163999	10.5416		0.518244	14.4757	0.267488	74.3754	0.0247266
551	ICK	Y156+T157	Intestinal cell (MAK-like) kinase	Q9UPZ9	3.47459	0.45278	-15.981		0.0553476	-2.37309	0.684226	-20.7291	0.0263715
552	ICK	Y159	Intestinal cell (MAK-like) kinase	Q9UPZ9	-1.35892	0.76232	2.64991		0.676683	-4.50716	0.295144	-0.626281	0.906866
553	IDH1	Y391	Isocitrate dehydrogenase [NADP] cytoplasmic	O75874	13.0702	0.0121179	7.09407		0.24855	6.07402	0.210858
554	IDH1	T75+T77	Isocitrate dehydrogenase [NADP] cytoplasmic	O75874	5.39945	0.463807	-19.3729		0.0385068	8.265	0.0630938	-17.1808	0.0191076
555	IGF1R	Pan-specific	Insulin-like growth factor 1 receptor protein-tyrosine kinase	P08069	99.4305	0.0472294	-26.6975		0.026642	47.273	0.036404	-18.3547	0.0532649
556	IGF1R	Pan-specific	Insulin-like growth factor 1 receptor protein-tyrosine kinase	P08069	32.2242	0.0195667	-61.203		0.112571	40.2887	0.292912	-72.7084	0.0376398
557	IGF1R	Y1161+T1163	Insulin-like growth factor 1 receptor protein-tyrosine kinase	P08069	-3.99995	0.809381	4.82274		0.725402	1.00782	0.722238	10.2907	0.254778
558	IGF1R	Y1280	Insulin-like growth factor 1 receptor protein-tyrosine kinase	P08069	20.4461	0.493573	59.0626		0.0022282	-27.6018	0.0114316	-4.39006	0.863102
559	IGF1R	Y1346	Insulin-like growth factor 1 receptor	P08069	58.5804	0.0110399	10.6262		0.251567	2.02083	0.801587	-28.8299	0.00654103
560	IkBa	Pan-specific	Inhibitor of NF-kappa-B alpha (MAD3)	P25963	-23.1411	0.047499	-61.1834		0.00928941	37.6721	0.00751252	-30.4704	0.10848
561	IkBa	S32	Inhibitor of NF-kappa-B alpha (MAD3)	P25963	53.0243	0.175182	-2.98513		0.863305	30.4768	0.00704438	-17.2799	0.256226
562	IkBa	Y42	Inhibitor of NF-kappa-B alpha (MAD3)	P25963	-32.2742	0.546576	42.4809		0.225974	-3.96385	0.907474	102.04	0.307224
563	IkBe	S161	NF-kappa-B inhibitor epsilon	O00221	252.622	0.0102717	-49.3269		0.201801	-18.3672	0.593646	-88.2691	0.0216237
564	IKKa (IkBKA)	T23	Inhibitor of NF-kappa-B protein-serine kinase alpha (CHUK)	O15111	82.3438	0.051695	69.3034		0.0239463	-9.48385	0.135066	-15.9572	0.486053
565	IKKa (IkBKA)	T179+S180	Inhibitor of NF-kappa-B protein-serine kinase alpha (CHUK)	O15111	2.37401	0.619879	-21.5151		0.0280054	9.90132	0.201591	-15.7443	0.0141074
566	IKKb (IkBKB)	Pan-specific	Inhibitor of nuclear factor kappa B kinase beta subunit	O14920	-11.7435	0.042067	33.9064		0.203019	4.62673	0.723325	88.412	0.00697309
567	IKKb (IkBKB)	Pan-specific	Inhibitor of nuclear factor kappa B kinase beta subunit	O14920	-25.6407	0.20007	-11.7292		0.369117	-0.646214	0.893635	-0.630132	0.894806
568	IKKe (IkBKE)	S172	Inhibitor of nuclear factor kappa-B kinase subunit epsilon	Q14164	1.25836	0.689964	2.10025		0.677599			1.17314	0.442342
569	IKKg (NEMO)	Pan-specific	I-kappa-B kinase gamma/NF-kappa-B essential modulator	Q9Y6K9	-5.94536	0.744199	-12.2717		0.28964	34.4242	0.0609765	25.3825	0.375736
570	IKKg (NEMO)	S376	I-kappa-B kinase gamma/NF-kappa-B essential modulator	Q9Y6K9	-6.83048	0.729941	-56.6182		0.00605174	43.0427	0.00312339	-33.3962	0.0273102
571	IKKg (NEMO)	S377	I-kappa-B kinase gamma/NF-kappa-B essential modulator	Q9Y6K9	-19.0667	0.0312647	-8.38141		0.448395	-11.8931	0.119138
572	IKZF1	Y413	DNA-binding protein IKZF1 (Ikaros)	Q13422	-1.79553	0.86916	-34.4875		0.00999968	19.0815	0.177616	-20.5604	0.0101408
573	IL6ST (GP130)	S782	Interleukin-6 receptor subunit beta	P40189	56.7331	0.00274837	86.6707		0.00900823	45.9466	0.0156991	73.8239	0.0146093
574	ILK1 (ILK)	Pan-specific	Integrin-linked protein-serine kinase-1	Q13418	16.7411	0.0898158	19.2012		0.477553	8.30768	0.722537	10.5901	0.560434
575	ILK1 (ILK)	S343	Integrin-linked protein-serine kinase-1	Q13418	-10.1798	0.255467	-26.2537		0.00915555	7.79464	0.327253	-11.4958	0.58923
576	ILK1 (ILK)	Y351	Integrin-linked protein-serine kinase-1	Q13418	71.9768	0.102721	35.5942		0.0939154	34.7155	0.0841086	6.2157	0.637556
577	InsR (IR)	Pan-specific	Insulin receptor	P06213	3.42586	0.743906	-38.7935		0.128676	34.019	0.0588741	-28.3116	0.298886
578	InsR (IR)	Pan-specific	Insulin receptor	P06213	-11.7622	0.177123	-46.6507	-43	0.0614817	3.34887	0.732054	-30.8701	0.00254537
579	InsR (IR)	Y1189	Insulin receptor	P06213	-4.5243	0.542278	3.53118		0.774731	-4.83518	0.0756109	3.19407	0.790403
580	IRAK1	Pan-specific	Interleukin 1 receptor-associated kinase 1 (Pelle-like protein kinase)	P51617	151.548	0.00421297	7.1325		0.679366	42.9652	0.0582549	-39.112	0.0329945
581	IRAK1	T387	Interleukin 1 receptor-associated kinase 1 (Pelle-like protein kinase)	P51617	2.80423	0.642087	-16.0659		0.310687	13.6582	0.284995	-7.20421	0.343845
582	IRAK4	T345+S346	Interleukin 1 receptor-associated kinase 4	Q9NWZ3	8.16196	0.270579	-32.2196		0.0136772	15.4089	0.0048641	-27.6782	0.00107779
583	IRF3	T135	Interferon regulatory factor 3	Q14653	9.35612	0.179337	8.49503		0.138033	0.605999	0.768723
584	IRR (INSRR)	Pan-specific	Insulin receptor-related protein	P14616	9.90216	0.419839	12.4882		0.271072	13.2956	0.318081	15.9615	0.119967
585	IRS1	Pan-specific	Insulin receptor substrate 1	P35568	27.153	0.291042	29.5815		0.181862	18.996	0.0767001	21.2687	0.425903
586	IRS1	S312	Insulin receptor substrate 1	P35568	-86.1844	0.00180989	226.111		0.031091	-34.7685	0.236781	1439.76	0.00145656
587	IRS1	S639	Insulin receptor substrate 1	P35568	41.387	0.038826	98.9599	163	0.0627077	-27.5938	0.249431	1.89011	0.860761
588	ITGA4 (CD49D; Integrin a4 )	Pan-specific	Integrin alpha 4 (VLA4)	P13612	-12.3429	0.150724	-1.44307		0.923528	-22.7638	0.110376	-13.1598	0.351632
589	ITGB3	Y785	Integrin beta-3	P05106	10.6666	0.409948	-17.9297		0.327634	4.95065	0.690441	-22.1687	0.173699
590	ITK	Pan-specific	Tyrosine-protein kinase ITK/TSK	Q08881	-35.144	0.00291599	-34.3456		0.0323244	13.4449	0.385449	14.8414	0.246367
591	ITK	Y512	Tyrosine-protein kinase ITK/TSK	Q08881	17.8876	0.0156606	11.561		0.206247	-1.12676	0.736985	-6.43289	0.583576
592	ITSN2	Y968	Intersectin-2	Q9NZM3	18.1794	0.0979224	12.5437		0.419032		0.163147	-4.73421	0.762147
593	IWS1	S720+T721+T725	Protein IWS1 homologue	Q96ST2	17.8564	0.0530266	-12.3499		0.307055	4.91644	0.0737814	-21.9734	0.0853225
594	JAK1	Pan-specific	Janus protein-tyrosine kinase 1	P23458	39.3858	0.435682	283.869		0.22358	37.2362	0.274199	277.949	0.200007
595	JAK1	Pan-specific	Janus protein-tyrosine kinase 1	P23458	-78.0906	0.000183647	-26.0544		0.109097	4.38339	0.682994	252.3	0.000609979
596	JAK1	Y1022	Janus protein-tyrosine kinase 1	P23458	30.1629	0.0588027	90.9776		0.00253569	-21.0949		15.771	0.0707499
597	JAK1	T1107	Janus protein-tyrosine kinase 1	P23458	-16.1737	0.0168393	9.03668		0.210176	-33.5917	0.00053618	-13.6197	0.0509257
598	JAK1	Y1034+Y1035	Janus protein-tyrosine kinase 1	P23458	16.6057	0.0200474	6.01295		0.0843334	1.59511	0.501092	-7.63408	0.10181
599	JAK2	Pan-specific	Janus protein-tyrosine kinase 2	O60674	2.11272	0.755217	-20.9485		0.0484941	-3.91015	0.281088	-11.7494	0.0351994
600	JAK2	Pan-specific	Janus protein-tyrosine kinase 2	O60674	-31.8123	0.00290985	-35.5527		0.00203581	-6.62758	0.044165	-25.6111	0.0366393
601	JAK2	Y570	Janus protein-tyrosine kinase 2	O60674	24.5882	0.160179	-21.2033		0.0275648	5.96549	0.250511	-32.9814	0.0829385
602	JAK2	Y1007+Y1008	Janus protein-tyrosine kinase 2	O60674	23.5129	0.133741	47.9019		0.050617	2.36065	0.762382	21.0711	0.00793595
603	JAK2	Y1007+Y1008	Janus protein-tyrosine kinase 2	O60674	-18.9937	0.237012	-7.94854		0.108888	1.10655	0.812705	16.3175	0.213338
604	JAK3	Pan-specific	Janus protein-tyrosine kinase 3	P52333	251.951	0.128855	-12.3281		0.194723	70.9822	0.0248408	-3.55149	0.715662
605	JAK3	Pan-specific	Janus protein-tyrosine kinase 3	P52333	1.69796	0.729971	-34.1474		0.218625	11.8787	0.0124966	-68.008	0.139261
606	JAK3	Y980+Y981	Janus protein-tyrosine kinase 3	P52333	-18.0314	0.0861676	-14.2326		0.154813	1.06825	0.885293	5.75221	0.682108
607	JNK1 (MAPK8)	Pan-specific	Jun N-terminus protein-serine kinase 2 (Stress-activated protein kinase-alpha)	P45983	141.348	0.000935722	25.0567		0.4263	6.68445	0.328349	23.7672	0.0665417
608	JNK1 (MAPK8)	Pan-specific	Jun N-terminus protein-serine kinase (stress-activated protein kinase (SAPK)) 1	P45983	-32.6422	0.0167692	-21.8566		0.0542355	-9.71198	0.0836391	-53.2164	0.00160474
609	JNK1 (MAPK8)	Y185	Jun N-terminus protein-serine kinase (stress-activated protein kinase (SAPK)) 1	P45983	-44.0759	0.0338387	-22.8395		0.200083	-36.0221	0.00707787	-11.7275	0.603361
610	JNK1 (MAPK8)	T183+Y185	Jun N-terminus protein-serine kinase (stress-activated protein kinase (SAPK)) 1	P45983	166.471	0.0511399	124.219		0.052178	90.7638	0.0811037	48.142	0.628181
611	JNK1 (MAPK8)	T183+Y185	Jun N-terminus protein-serine kinase (stress-activated protein kinase (SAPK)) 1	P45983	63.8837	0.0645286	27.2676		0.769836	-21.8785	0.152117	-34.2654	0.318591
612	JNK2 (MAPK9)	Pan-specific	Jun N-terminus protein-serine kinase (stress-activated protein kinase (SAPK)) 2	P45984	-4.28212	0.502118	8.68617		0.404606	4.03671	0.572892	18.1321	0.0193346
613	JNK2 (MAPK9)	Pan-specific	Jun N-terminus protein-serine kinase (stress-activated protein kinase (SAPK)) 2	P45984	-18.0507	0.0667149	3.15596		0.720007	-17.5461	0.078191	3.79109	0.58744
614	JNK3 (MAPK10)	Pan-specific	Jun N-terminus protein-serine kinase (stress-activated protein kinase (SAPKb)) 3	P53779	-13.0544	0.073901	-14.4694		0.101301	2.83644	0.597469	1.1628	0.674967
615	Jun (c-Jun)	Pan-specific	Jun proto-oncogene-encoded AP1 transcription factor	P05412	290.755	0.079233	-6.52783		0.546182	23.6685	0.0736538	-70.4174	0.092102
616	Jun (c-Jun)	S63	Jun proto-oncogene-encoded AP1 transcription factor	P05412	11.7611	0.0542886	19.4596		0.0406438			7.09109	0.250181
617	Jun (c-Jun)	S63	Transcription factor AP-1	P05412	-34.2356	0.0977569	-54.4721		0.0493038	21.8605	0.307929	-15.6373	0.308244
618	Jun (c-Jun)	S73	Jun proto-oncogene-encoded AP1 transcription factor	P05412	7.06686	0.139486	-14.097		0.021164	11.1136	0.0260396	-10.8502	0.0233758
619	Jun (c-Jun)	T91	Jun proto-oncogene-encoded AP1 transcription factor	P05412	67.9089	0.0829906	-24.1011		0.557458	-14.8681	0.153986	-61.5183	0.035633
620	Jun (c-Jun)	T91+T93	Jun proto-oncogene-encoded AP1 transcription factor	P05412	36.4803	0.0711835	-34.9489		0.00368259	60.4927	0.000702446	-23.5038	0.0647487
621	Jun (c-Jun)	Y170	Jun proto-oncogene-encoded AP1 transcription factor	P05412	114.434	0.0703898	21.5579		0.666202	-25.589	0.0693377	-57.8181	0.0417219
622	Jun (c-Jun)	T239	Jun proto-oncogene-encoded AP1 transcription factor	P05412	1.29667	0.18033	-12.5584		0.0457591	-0.747908	0.255908	-14.3233	0.0402691
623	Jun (c-Jun)	S243	Jun proto-oncogene-encoded AP1 transcription factor	P05412	8.92697	0.19356	8.17787		0.19748	-8.81679	0.0124563	-9.44387	0.345093
624	KCND2 (KV4.2)	T602	Potassium voltage-gated channel subfamily D member 2	Q9NZV8	39.9981	0.2527	-24.0059		0.245214	37.3854	0.057764	-25.4241	0.0588358
625	KCND2 (KV4.2)	T607	Potassium voltage-gated channel subfamily D member 2	Q9NZV8	-15.5455	0.0392089	8.16932		0.763046	-9.9719	0.0198458	15.3081	0.574169
626	KHS1 (MAP4K5; KHS)	Pan-specific	Kinase homologous to SPS1/STE20 (MAP kinase kinase kinase protein-serine kinase 5 (MEKKK5)	Q9Y4K4	202.725	0.0183507	-72.3616		0.319774	1005.57	0.173784	0.9372	0.988456
627	KHS1 (MAP4K5; KHS)	Y31	Kinase homologous to SPS1/STE20 (MAP kinase kinase kinase protein-serine kinase 5 (MEKKK5)	Q9Y4K4	18.0233	0.148746	8.64235		0.073174	5.93993	0.33502	-2.48055	0.753704
628	KHS1 (MAP4K5; KHS)	S174	Kinase homologous to SPS1/STE20 (MAP kinase kinase kinase protein-serine kinase 5 (MEKKK5)	Q9Y4K4	5.4138	0.0645074	-17.7878		0.0139642	-6.40576	0.0821821	-27.0059	0.000458666
629	Kit	Pan-specific	Mast/stem cell growth factor receptor protein-tyrosine Kit	P10721	3.25395	0.788758	43.1232		0.131512	5.62794	0.290415	64.0525	0.106529
630	Kit	Pan-specific	Mast/stem cell growth factor receptor Kit	P10721	-11.3399	0.661838	-1.02879		0.898967	1.62514	0.864446	1.24674	0.923877
631	Kit	Y703	Mast/stem cell growth factor receptor protein-tyrosine Kit	P10721	-31.6192	0.0260623	-2.78604		0.762367	-9.80143	0.0715616	28.2313	0.00298924
632	Kit	Y721	Mast/stem cell growth factor receptor protein-tyrosine Kit	P10721	3.97012	0.559626	-3.14813		0.724673	10.1704	0.110601	2.62763	0.666586
633	Kit	Y730	Mast/stem cell growth factor receptor protein-tyrosine Kit	P10721	-3.36215	0.814652	-5.70997		0.701876	24.1925	0.0894498	21.1753	0.000773131
634	Kit	S821+Y823	Mast/stem cell growth factor receptor protein-tyrosine Kit	P10721	3.88377	0.264112	-1.76482		0.422057	2.80954	0.0380545	-2.78064	0.555434
635	Kit	Y936	Mast/stem cell growth factor receptor protein-tyrosine Kit	P10721	13.3663	0.115691	32.5901		0.0275536	-2.08198	0.581388	14.5222	0.213417
636	Ksr1	Pan-specific	Mammalian STE20-like protein-serine kinase 2	Q8IVT5	323.733	0.0102415	14.8488		0.816654	98.9519	0.0235974	-0.975058	0.967787
637	Ksr1	Pan-specific	Protein-serine kinase suppressor of Ras 1	Q8IVT5	31.5441	0.202603	0.555042		0.981298	29.5425	0.0620511	-46.076	0.198834
638	Ksr1	S406	Protein-serine kinase suppressor of Ras 1	Q8IVT5	-8.5954	0.127429	7.818		0.366383	2.06764	0.787661	20.3958	0.0914269
639	Ksr2	S490	Kinase suppressor of Ras 2	Q6VAB6	12.1939	0.216767	8.18684		0.127512	-2.8435	0.530497	-6.31351	0.548595
640	LATS1	Pan-specific	Large tumour suppressor 1 protein-serine kinase (WARTS)	O95835	62.5204	0.0457322	27.5547		0.339684	22.5083	0.0443196	-13.5189	0.209968
641	LATS1	Pan-specific	Large tumour suppressor 1 protein-serine kinase (WARTS)	O95835	41.6457	0.454226	14.7264		0.202704	-10.2588	0.756011	-19.1863	0.534635
642	LATS1	S464	Large tumour suppressor 1 protein-serine kinase (WARTS)	O95835	53.5168	0.0127153	41.0274		0.0437447	16.4885	0.00347539	7.01163	0.568473
643	LATS1	S909	Large tumour suppressor 1 protein-serine kinase (WARTS)	O95835	7.23055	0.254734	-19.4534		0.137274	31.8996	0.0606178	-0.923182	0.80817
644	LATS2 (KPM)	Pan-specific	Large tumour suppressor 2 protein-serine kinase	Q9NRM7	33.1645	0.318963	-7.8399		0.482452	30.0142	0.0565842	31.6634	0.0178867
645	LATS2 (KPM)	Pan-specific	Large tumour suppressor 2 protein-serine kinase	Q9NRM7	-37.2514	0.00706699	-23.1384		0.170685	7.48789	0.20137	-10.0202	0.662821
646	Lck	Pan-specific	Lymphocyte-specific protein-tyrosine kinase	P06239	244.968	0.0198968	-25.5631		0.355711	128.777	0.132123	-50.6346	0.0519001
647	Lck	Y192	Lymphocyte-specific protein-tyrosine kinase; Proto-oncogene tyrosine-protein kinase LCK	P06239	13.3586	0.0196766	-3.27262		0.770548	5.73219	0.246967	-9.78015	0.159357
648	Lck	Y394	Lymphocyte-specific protein-tyrosine kinase; Proto-oncogene tyrosine-protein kinase LCK	P06239	2.97829	0.822546	-24.0081		0.0401255	33.9155	0.0202398	-1.17819	0.851202
649	Lck	Y505	Lymphocyte-specific protein-tyrosine kinase; Proto-oncogene tyrosine-protein kinase LCK	P06239	82.2374	0.296873	89.3627		0.131234	25.5429	0.573848	30.4515	0.457838
650	Lck	Y263+Y264	Lymphocyte-specific protein-tyrosine kinase; Proto-oncogene tyrosine-protein kinase LCK	P06239	25.2168	0.0800448	15.4939		0.173561	16.6384	0.0841798	7.58162	0.57669
651	LEDGF	S273+S275	PC4 and SFRS1-interacting protein	O75475	-41.5001	0.0123269	-22.9551		0.0886403	-15.1835	0.305254	11.704	0.160558
652	LEF1	T155	Lymphoid enhancer-binding factor 1	Q9UJU2	-24.9895	0.032955	-16.9606		0.265443	2.98586	0.753833	14.0091	0.264912
653	LIMK1	Pan-specific	LIM domain kinase 1	P53667	13.791	0.479995	34.0795		0.0291647	-12.5343	0.168225	3.06048	0.869675
654	LIMK1	T508	LIM domain kinase 1	P53667	12.7232	0.130002	-14.0674		0.15813	27.3905	0.0740966	-2.886	0.702198
655	LKB1 (STK11)	Pan-specific	Serine/threonine-protein kinase 11	Q15831	12.0236	0.208182	-4.05001		0.836542	21.5569	0.0163548	4.11542	0.776683
656	LKB1 (STK11)	Pan-specific	Serine/threonine-protein kinase 11	Q15831	-14.3337	0.037755	-28.1078		0.0186932	14.0715	0.0990269	-4.26981	0.729529
657	LKB1 (STK11)	S31	Serine/threonine-protein kinase 11	Q15831	20.0437	0.00520503	-14.1859		0.255654	18.3892	0.0390498	-15.3686	0.126239
658	LKB1 (STK11)	S428	Serine/threonine-protein kinase 11	Q15831	30.986	0.0039382	28.6677		0.0218887	32.3802	0.0688038	137.422	0.015583
659	LKB1 (STK11)	S428	Serine/threonine-protein kinase 11	Q15831	-62.1113	0.0051504	-32.0472		0.0586503	19.1773	0.00822007	17.068	0.0611956
660	LMR2 (LMTK2, KPI-2)	Pan-specific	Protein-serine/threonine kinase LMTK2	Q8IWU2	-26.7215	0.0870396	-50.8695		0.00958269	27.5565	0.0533922	-14.4782	0.589125
661	LMR2 (LMTK2, KPI-2)	S1450	Serine/threonine-protein kinase LMTK2	Q8IWU2	17.7803	0.145455	-8.87251		0.232023	12.226	0.0605594	-13.1699	0.343875
662	LOK	S191	Lymphocyte-oriented protein-serine kinase; Serine-threonine-protein kinase 10	O94804	1.24385	0.513501	-9.80372		0.26265	10.1512	0.231965	-1.86836	0.487538
663	LOK	T952	Lymphocyte-oriented protein-serine kinase; Serine-threonine-protein kinase 10	O94804	-29.7771	0.174241	20.0309		0.487282	-8.72225	0.731278	56.0195	0.00329197
664	LRRK2 (PARK8)	Pan-specific	Leucine-rich repeat protein-serine/threonine kinase 2	Q5S007	25.7097	0.654316	9.99349		0.0506425	3.70367	0.904815	-9.26135	0.653944
665	LTK	Y672	Leukocyte tyrosine kinase receptor	P29376	-0.637902	0.93239	-7.62201		0.431692	6.40042	0.335064	-1.07841	0.866575
666	Lyn	Pan-specific	Yes-related protein-tyrosine kinase	P07948	81.0173	0.0964765	46.0355		0.15309	68.9037	0.137095	36.2629	0.352861
667	Lyn	Pan-specific	Yes-related protein-tyrosine kinase; Tyrosine-protein kinase Lyn	P07948	-7.18053	0.348446	2.04814		0.916386	13.7578	0.293301	25.0683	0.284808
668	Lyn	Y508	Yes-related protein-tyrosine kinase; Tyrosine-protein kinase Lyn	P07948	8.18125	0.256195	6.70362		0.737867	0.829749	0.944973	-0.547464	0.936451
669	MAFG	S124	Transcription factor MafG	O15525	-28.6669	0.000186259	1.82636		0.948236	-32.5575	0.055085	-3.72741	0.737862
670	MAK	T157	Male germ cell-associated protein-serine kinase	P20794	-9.08518	0.0164626	-55.5202		0.0354077	-4.89955	0.694217	-53.4724	0.00376447
671	MAPKAPK2 (RPS6KC1)	Pan-specific	Mitogen-activated protein kinase-activated protein kinase 2	P49137	-8.78706	0.610574	-11.0321		0.403524	33.0816	0.287899	16.1706	0.356197
672	MAPKAPK2 (RPS6KC1)	Pan-specific	Mitogen-activated protein kinase-activated protein kinase 2	P49137	-27.8851	0.311735	-88.418		0.00463194	19.1021	0.29543	-78.6264	0.0138385
673	MAPKAPK2 (RPS6KC1)	T222	Mitogen-activated protein kinase-activated protein kinase 2	P49137	13.0698	0.102274	-20.0596		0.350171	4.6488	0.621824	-26.0132	0.0814961
674	MAPKAPK2 (RPS6KC1)	Y225+T226	Mitogen-activated protein kinase-activated protein kinase 2	P49137	-14.3971	0.0398609	-24.9886		0.184457	-11.1555	0.256196	-22.1481	0.0236511
675	MAPKAPK2 (RPS6KC1)	T334	Mitogen-activated protein kinase-activated protein kinase 2	P49137	-62.993	0.0275657	-83.6397		0.00932432	46.5061	0.0314255	-35.2319	0.33727
676	MAPKAPK3	Y76	MAP kinase-activated protein kinase 3	Q16644	-4.00663	0.507225	-16.0621		0.564903	-26.876	0.00268564	-36.0594	0.214752
677	MAPKAPK5 (PRAK)	T186	MAP kinase-activated protein kinase 5	Q8IW41	3.18153	0.738388	-27.3639		0.0112103	0.824201	0.882848	-29.0233	0.0279139
678	MARK1	Pan-specific	MAP/microtubule affinity-regulating protein-serine kinase 1	Q9P0L2	-13.2637	0.0201265	-47.7552		0.0179458	21.821	0.409988	-26.6222	0.150825
679	MARK1	T215	MAP/microtubule affinity-regulating protein-serine kinase 1	Q9P0L2	10.7106	0.50818	2.18071		0.755583	22.1201	0.0305134	12.7112	0.435626
680	MARK2	Pan-specific	MAP/microtubule affinity-regulating protein-serine kinase 2	Q7KZI7	-15.5619	0.0630262	-24.9192		0.228965	-6.26645	0.621655	-16.6538	0.094416
681	MARK2	Pan-specific	MAP/microtubule affinity-regulating protein-serine kinase 2	Q7KZI7	-27.8038	0.0565969	-46.2761		0.0515883	-12.326	0.639347	-34.7585	0.104216
682	MARK3	Pan-specific	MAP/microtubule affinity-regulating protein-serine kinase 3	P27448	28.7354	0.194162	-2.3447		0.894133	20.6579	0.167225	-28.3429	0.25385
683	MARK3	Pan-specific	MAP/microtubule affinity-regulating protein-serine kinase 3	P27448	-9.64578	0.72442	-32.0691		0.00965245	-33.7003	0.133091	-36.3314	0.0949445
684	MARK3	T507	MAP/microtubule affinity-regulating protein-serine kinase 3	P27448	-13.265	0.0852362	-18.503		0.246817	-10.0665	0.315883	-15.4978	0.326736
685	MARK4	Pan-specific	MAP/microtubule affinity-regulating protein-serine kinase 4	Q96L34	20.606	0.0524981	-5.85516		0.604741	-6.53327	0.557648	-27.04	0.0516445
686	MARK4	Pan-specific	MAP/microtubule affinity-regulating protein-serine kinase 4	Q96L34	-20.9623	0.225841	-47.3072		0.144684	-13.9293	0.55854	-42.6184	0.0329983
687	MAT1A	T341	S-adenosylmethionine synthase isoform type-1	Q00266	6.98344	0.606119	-21.8234		0.122054	1.39509	0.885189	-25.907	0.168076
688	MBP	T232	Myelin basic protein	P02686	35.7191	0.525821	-23.3314		0.175666	8.58949	0.818051	-30.5218	0.0471653
689	MBP	T232	Myelin basic protein	P02686	7.70006	0.333748	-47.5704		0.0567447	-2.40067	0.765771	-58.0509	0.0928005
690
691	MCM2	Y137+S139	DNA replication licensing factor MCM2	P49736	9.47853	0.109566	-34.7744		0.0181959	16.648	0.162714	-30.503	0.023858
692	MCM2	S40+S41	DNA replication licensing factor MCM2	P49736	-16.4308	0.0112755	-10.8894		0.59944	-22.5164	0.178611	-17.3785	0.0954242
693	MDM2	Pan-specific	E3 ubiquitin-protein ligase double minute 2 protein	Q00987	47.9457	0.121142	-30.3457		0.163438	-5.11236	0.736007	-55.326	0.0385436
694	MDM2	S166	E3 ubiquitin-protein ligase double minute 2 protein	Q00987	61.3897	0.132501	-22.0079		0.0651662	68.343	0.099799	-18.6477	0.457126
695	MEF2A	Pan-specific	Myocyte-specific enhancer factor 2A	Q02078	72.4868	0.0189956	-2.54711		0.809343	20.3859	0.267281	-31.9835	0.103521
696	MEF2A	T108	Myocyte-specific enhancer factor 2A	Q02078	-2.53254	0.84059	-19.9658		0.12486	10.8952	0.143487	-8.93979	0.547092
697	MEF2A	S387	Myocyte-specific enhancer factor 2A	Q02078	12.5818	0.228671	-21.0942		0.200724	-7.36633	0.549105	-35.0753	0.0137909
698	MEF2C	S396	Myocyte-specific enhancer factor 2C	Q06413	5.10438	0.736983	-8.61364		0.360407	4.42545	0.588772	-9.20396	0.56842
699	MEF2D	S121	Myocyte-specific enhancer factor 2D	Q14814	2.03033	0.900444	-14.73		0.297775	12.963	0.455689	-5.59325	0.79604
700	MEF2D	S180	Myocyte-specific enhancer factor 2D	Q14814	18.7358	0.301724	-1.30393		0.901043	6.30372	0.480573	-11.6378	0.462696
701	MEK1 (MKK1, MAP2K1)	Pan-specific	MAPK/ERK dual-specificity kinase 1	Q02750	91.294	0.146368	-19.0371		0.164609	3.65149	0.617029	-13.9013	0.178161
702	MEK1 (MKK1, MAP2K1)	Pan-specific	MAPK/ERK protein-serine kinase 1 (MKK1); Dual specificity mitogen-activated protein kinase kinase 1	Q02750	9.49936	0.407482	-27.2793		0.0631669	1.93647	0.924166	-31.163	0.0669142
703	MEK1 (MKK1, MAP2K1)	Pan-specific	MAPK/ERK protein-serine kinase 1 (MKK1); Dual specificity mitogen-activated protein kinase kinase 1	Q02750	-5.97141	0.380824	-34.7013		0.062188			-65.2037	0.0503118
704	MEK1 (MKK1, MAP2K1)	S218+S222	MAPK/ERK protein-serine kinase 1 (MKK1); Dual specificity mitogen-activated protein kinase kinase 1	Q02750	120.736	0.265167	123.67		0.0319253	12.4554	0.238987	13.9504	0.799555
705	MEK1 (MKK1, MAP2K1)	S222	MAPK/ERK protein-serine kinase 1 (MKK1); Dual specificity mitogen-activated protein kinase kinase 1	Q02750	65.1217	0.399715	-8.8399		0.565424	-10.7182	0.437489	-15.9228	0.0779947
706	MEK1 (MKK1, MAP2K1)	S222	MAPK/ERK protein-serine kinase 1 (MKK1); Dual specificity mitogen-activated protein kinase kinase 1	Q02750	-16.8214	0.0355769	-11.8608		0.596857	-20.6548	0.222273	-50.7094	0.249247
707	MEK1 (MKK1, MAP2K1)	T286	MAPK/ERK protein-serine kinase 1 (MKK1); Dual specificity mitogen-activated protein kinase kinase 1	Q02750	-40.3461	0.172843	-25.0772		0.00112186	9.75596	0.625237	37.849	0.138621
708	MEK1 (MKK1, MAP2K1)	T292	MAPK/ERK protein-serine kinase 1 (MKK1); Dual specificity mitogen-activated protein kinase kinase 1	Q02750	-22.3553	0.0187023	-27.8259		0.0537587	-3.28275	0.765715	-10.0972	0.161037
709	MEK1 (MKK1, MAP2K1)	S298	MAPK/ERK protein-serine kinase 1 (MKK1); Dual specificity mitogen-activated protein kinase kinase 1	Q02750	2.19502	0.820431	-36.2754		0.0236247	16.625	0.291688	-27.2775	0.00505996
710	MEK1 (MKK1, MAP2K1)	T386	MAPK/ERK protein-serine kinase 1 (MKK1); Dual specificity mitogen-activated protein kinase kinase 1	Q02750	11.6353	0.630183	24.6586		0.196277	0.91404	0.955248	12.6865	0.729403
711	MEK2 (MKK2, MAP2K2)	Pan-specific	MAPK/ERK protein-serine kinase 2 (MKK2); Dual specificity mitogen-activated protein kinase kinase 2	P36507	-23.6487	0.0225837	-29.9567		0.0273403	5.32882	0.188512	-3.37324	0.730371
712	MEK2 (MKK2, MAP2K2)	Pan-specific	MAPK/ERK protein-serine kinase 2 (MKK2); Dual specificity mitogen-activated protein kinase kinase 2	P36507	-36.7191	0.00886115	-37.2464		0.0267568	-11.4359	0.18265	-12.1739	0.359965
713	MEK2 (MKK2, MAP2K2)	T394	MAPK/ERK protein-serine kinase 2 (MKK2); Dual specificity mitogen-activated protein kinase kinase 2	P36507	170.164	0.116935	75.4717		0.0850178	49.3522	0.213016	89.3443	0.0731028
714	MEK2 (MKK2, MAP2K2)	T394	MAPK/ERK protein-serine kinase 2 (MKK2); Dual specificity mitogen-activated protein kinase kinase 2	P36507	-14.3958	0.492231	71.0393		0.0522267	-5.23432	0.599961	-2.99563	0.93322
715	MEK5 (MAP2K5, MKK5)	Pan-specific	MAPK/ERK protein-serine kinase 5 (MKK5); Dual specificity mitogen-activated protein kinase kinase 5	Q13163	141.657	0.0800035	14.425		0.13434	-6.38926	0.750896	-53.6238	0.0407105
716	MEK5 (MAP2K5, MKK5)	Pan-specific	MAPK/ERK protein-serine kinase 5 (MKK5); Dual specificity mitogen-activated protein kinase kinase 5	Q13163	85.2042	0.0912104	-8.24706		0.190011	-17.7015	0.571337	-61.0316	0.0334536
717	MEK5 (MAP2K5, MKK5)	S311	MAPK/ERK protein-serine kinase 5 (MKK5); Dual specificity mitogen-activated protein kinase kinase 5	Q13163	-15.0501	0.111164	-21.7489		0.0779552	-1.84413	0.624508	-9.58421	0.409638
718	MEKK1 (MAP3K1)	Pan-specific	MAPK/ERK kinase kinase 1; Mitogen-activated protein kinase kinase kinase 1 [Fragment]	Q13233	69.3712	0.183569	19.7394		0.272639	1.23032	0.876336	-16.4217	0.146389
719	MEKK1 (MAP3K1)	Pan-specific	MAPK/ERK kinase kinase 1; Mitogen-activated protein kinase kinase kinase 1 [Fragment]	Q13233	-8.63578	0.0333819	-24.5674		0.151908	-25.5223	0.387443	-47.3469	0.127616
720	MEKK2 (MAP3K2)	Pan-specific	MAPK/ERK kinase kinase 2; Mitogen-activated protein kinase kinase kinase 2	Q9Y2U5	18.4668	0.20989	-31.2443		0.00545944	24.6074	0.056891	-16.2602	0.126662
721	MEKK2 (MAP3K2)	Pan-specific	MAPK/ERK kinase kinase 2; Mitogen-activated protein kinase kinase kinase 2	Q9Y2U5	-24.5577	0.167247	-49.3006		0.000483534	11.3663	0.255459	-35.3653	0.00906365
722	MEKK2 (MAP3K2)	S239	MAPK/ERK kinase kinase 2; Mitogen-activated protein kinase kinase kinase 2	Q9Y2U5	10.4948	0.129813	-17.2738		0.106635	13.7085	0.197504	-14.8678	0.158953
723	MEKK6 (MAP3K6)	Pan-specific	Mitogen-activated protein kinase kinase kinase 6	O95382	-1.83383	0.486411	-7.91067		0.448955	7.87282	0.169209	1.19511	0.885627
724	MELK	Pan-specific	Maternal embryonic leucine zipper kinase	Q14680	-22.2299	0.0548068	-25.5004		0.0572367	2.71757	0.765943	-1.10337	0.897651
725	MELK	Pan-specific	Maternal embryonic leucine zipper kinase	Q14680	-24.6814	0.00647889	-26.2048		0.0513752			-2.53243	0.78651
726	MELK	Y438	Maternal embryonic leucine zipper kinase	Q14680	37.183	0.026924	18.7897		0.422006	-2.55318	0.837331	-15.6187	0.355423
727	MERTK (MER)	Y749	Tyrosine-protein kinase Mer; Proto-oncogene tyrosine-protein kinase MER	Q12866	0.98131	0.766908	-4.62791		0.79477	-6.93175	0.472184	-12.1014	0.309143
728	MERTK (MER)	Y749+Y753	Tyrosine-protein kinase Mer; Proto-oncogene tyrosine-protein kinase MER	Q12866	2.46105	0.561723	-4.78066		0.582769	4.45842	0.436135	-2.92446	0.697199
729	MERTK (MER)	Y753	Tyrosine-protein kinase Mer; Proto-oncogene tyrosine-protein kinase MER	Q12866	0.812987	0.879585	-12.949		0.130722	5.03452	0.3048	-9.30374	0.47675
730	Met	Pan-specific	Hepatocyte growth factor (HGF) receptor-tyrosine kinase	P08581	-4.76679	0.423119	-15.6294		0.229386	6.40333	0.354638	5.7756	0.718765
731	Met	Pan-specific	Hepatocyte growth factor (HGF) receptor-tyrosine kinase	P08581	-30.8519	0.0073678	-28.9629		0.0194507	2.96276	0.574055	-5.73343	0.69937
732	Met	Y1003	Hepatocyte growth factor (HGF) receptor-tyrosine kinase	P08581	-2.34728	0.749826	-14.591		0.315875	1.84005	0.817268	-10.9286	0.343909
733	Met	Y1230	Hepatocyte growth factor (HGF) receptor-tyrosine kinase	P08581	-6.97523	0.33059	-22.3236		0.0353294	15.2807	0.0519722	-3.7398	0.681872
734	Met	Y1230+Y1234+Y1235	Hepatocyte growth factor (HGF) receptor-tyrosine kinase	P08581	158.386	0.0997973	37.2029		0.0295862	37.9373	0.256433	-26.7554	0.462284
735	Met	Y1234+Y1235	Hepatocyte growth factor (HGF) receptor-tyrosine kinase	P08581	-5.16512	0.506544	-10.5358		0.289105	7.28165	0.256306	1.20613	0.925451
736	Met	Y1234	Hepatocyte growth factor (HGF) receptor-tyrosine kinase	P08581			-8.46813		0.336151	10.7915	0.184713	1.49726	0.845996
737	Met	S1236	Hepatocyte growth factor (HGF) receptor-tyrosine kinase	P08581	-16.2263	0.00504267	-18.4279		0.127775	7.66888	0.316565	4.8392	0.455494
738	Met	T1241	Hepatocyte growth factor (HGF) receptor-tyrosine kinase	P08581	-5.57516	0.119616	-5.57041		0.640032	3.03957	0.60095	3.04476	0.634332
739	Met	T1355+Y1356	Hepatocyte growth factor (HGF) receptor-tyrosine kinase	P08581	-8.40945	0.543208	-39.8063		0.0196931	9.34563	0.49539	-28.1376	0.00709683
740	MITF	S414	Microphthalmia-associated transcription factor	O75030	-5.26182	0.20257	-41.6713		0.00307602	18.3931	0.0283057	-27.1074	0.083346
741	MKK3 (MAP2K3, MEK3)	Pan-specific	MAPK/ERK protein-serine kinase 3 beta isoform (MKK3 beta); Dual specificity mitogen-activated protein kinase kinase 3	P46734	-1.69774	0.848395	3.72536		0.528081	-4.87641	0.303636	6.15748	0.455916
742	MKK3 (MAP2K3, MEK3)	Pan-specific	MAPK/ERK protein-serine kinase 3 beta isoform (MKK3 beta); Dual specificity mitogen-activated protein kinase kinase 3	P46734	-2.96078	0.351703	-9.02335		0.455281	-8.06778	0.172545	-2.9961	0.613302
743	MKK3 (MAP2K3, MEK3)	Pan-specific	MAPK/ERK protein-serine kinase 3 beta isoform (MKK3 beta); Dual specificity mitogen-activated protein kinase kinase 3	P46734	-21.4555	0.00594341	-16.1309		0.153878	-8.34911	0.284192	-17.7866	0.0408122
744	MKK3 (MAP2K3, MEK3)	S218	MAPK/ERK protein-serine kinase 3 beta isoform (MKK3 beta); Dual specificity mitogen-activated protein kinase kinase 3	P46734	144.143	0.0318658	175.5		0.0263908	2.44955	0.775823	7.27038	0.826169
745	MKK3 (MAP2K3, MEK3)	S218	MAPK/ERK protein-serine kinase 3 beta isoform (MKK3 beta); Dual specificity mitogen-activated protein kinase kinase 3	P46734	-18.3898	0.039316	-36.3883		0.00308073	-4.93891	0.890686	-20.1449	0.118143
746	MKK3 (MAP2K3, MEK3)	Y230	MAPK/ERK protein-serine kinase 3 beta isoform (MKK3 beta); Dual specificity mitogen-activated protein kinase kinase 3	P46734	1.87831	0.773396	-12.3348		0.151451	4.67857	0.44832	-9.92516	0.392004
747	MKK4 (MAP2K4, MEK4)	Pan-specific	MAPK/ERK protein-serine kinase 4 (MKK4); Dual specificity mitogen-activated protein kinase kinase 4	P45985	2.73418	0.695635	-7.994		0.375554	21.2458	0.0680325	-3.18747	0.802882
748	MKK4 (MAP2K4, MEK4)	Pan-specific	MAPK/ERK protein-serine kinase 4 (MKK4); Dual specificity mitogen-activated protein kinase kinase 4	P45985	1.06945	0.880464	-23.8635		0.0468863	8.10116	0.124443	-8.66445	0.280053
749	MKK4 (MAP2K4, MEK4)	S80	MAPK/ERK protein-serine kinase 4 (MKK4); Dual specificity mitogen-activated protein kinase kinase 4	P45985	12.7994	0.306514	-17.9648		0.0952863	28.8538	0.0126198	-6.28897	0.569748
750	MKK4 (MAP2K4, MEK4)	S257	MAPK/ERK protein-serine kinase 4 (MKK4); Dual specificity mitogen-activated protein kinase kinase 4	P45985	-9.27346	0.301635	-36.6852		0.00547569	18.0267	0.115385	-17.6334	0.0807274
751	MKK6 (MAP2K6, MEK6)	Pan-specific	MAPK/ERK protein-serine kinase 6 (MKK6); Dual specificity mitogen-activated protein kinase kinase 6	P52564	27.2994	0.0463396	-25.2843		0.0763754	14.4735	0.163369	-14.0473	0.0681463
752	MKK6 (MAP2K6, MEK6)	Pan-specific	MAPK/ERK protein-serine kinase 6 (MKK6); Dual specificity mitogen-activated protein kinase kinase 6	P52564			-30.9037		0.00470596	5.86141	0.53678	-42.5399	0.00356772
753	MKK7 (MEK7, MAP2K7)	Pan-specific	MAPK/ERK protein-serine kinase 7 (MKK7); Dual specificity mitogen-activated protein kinase kinase 7	O14733	0.829675	0.857879	-6.62295		0.604186	2.46289	0.530683	-3.38158	0.754859
754	MKK7 (MEK7, MAP2K7)	Pan-specific	MAPK/ERK protein-serine kinase 7 (MKK7); Dual specificity mitogen-activated protein kinase kinase 7	O14733	-35.1532	0.00397801	-38.852		0.012397	-1.36142	0.847664	-8.6521	0.380587
755	MKK7 (MEK7, MAP2K7)	T275	MAPK/ERK protein-serine kinase 7 (MKK7); Dual specificity mitogen-activated protein kinase kinase 7	O14733	19.2417	0.032212	1.1789		0.914341	12.6819	0.226416	-4.38722	0.652549
756	MLK1 (MAP3K9)	Pan-specific	Mixed-lineage protein-serine kinase 1; Mitogen-activated protein kinase kinase kinase 9	P80192	10.1054	0.716453	-22.3206		0.0318644	-12.8515	0.226577	-38.5167	0.164414
757	MLK2 (MAP3K10)	Pan-specific	Mixed-lineage protein-serine kinase 2; Mitogen-activated protein kinase kinase kinase 10	Q02779	-11.9041	0.142414	-25.921		0.161835	-2.12357	0.798273	-17.6966	0.111195
758	MLK3 (MAP3K11)	Pan-specific	Mixed-lineage protein-serine kinase 3	Q16584	46.6207	0.0613102	7.84273		0.665469	-2.42539	0.831156	-28.2318	0.0692973
759	MLK3 (MAP3K11)	T277+S281	Mixed-lineage protein-serine kinase 3; Mitogen-activated protein kinase kinase kinase 11	Q16584	-8.89068	0.595826	-27.4395		0.0106961	41.4802	0.00822829	12.6764	0.561541
760	MLK3 (MAP3K11)	S281	Mixed-lineage protein-serine kinase 3; Mitogen-activated protein kinase kinase kinase 11	Q16584	15.2818	0.467611	-8.217		0.304871	5.32818	0.789703	-16.1417	0.0276961
761	MLK4	Pan-specific	Mixed-lineage protein-serine kinase 4	Q5TCX8	-18.9569	0.0319936	-36.0138		0.00220125	2.81724	0.562815	-18.8223	0.0364079
762	MLTK (ZAK)	T161+T162	Mitogen-activated protein kinase kinase kinase MLT	Q9NYL2	28.8139	0.00726445	-22.593		0.0760345	25.196	0.0919663	-24.767	0.0451801
763	Mnk1	Pan-specific	MAP kinase-interacting protein-serine/threonine kinase 1	Q9BUB5	17.3816	0.526794	-24.454		0.149975			-35.5102	0.0382989
764	Mnk2	Pan-specific	MAP kinase-interacting serine-threonine kinase 2	Q9HBH9	171.808	0.00975611	5.1343		0.587194	41.643	0.0460847	-45.213	0.0340687
765	MOK (RAGE)	Pan-specific	MAPK-MAK-MRK overlapping kinase; MOK protein kinase	Q9UQ07	48.9173	0.0121853	-33.552		0.017995	28.2467	0.0476603	-36.2977	0.038195
766	MOK (RAGE)	Pan-specific	MAPK-MAK-MRK overlapping kinase; MOK protein kinase	Q9UQ07	4.57048	0.753567	-39.197		0.000357386	9.55681	0.14397	-42.7754	0.000287259
767	MOK (RAGE)	T159+Y161	MAPK-MAK-MRK overlapping kinase; MOK protein kinase	Q9UQ07	-3.09101	0.577073	-18.3745		0.185931	-5.53072	0.484617	-20.4294	0.0199309
768	MOK (RAGE)	Y167	MAPK-MAK-MRK overlapping kinase; MOK protein kinase	Q9UQ07	-2.53413	0.434674	-5.48717		0.68872	-3.23979	0.714564	-6.17145	0.417986
769	Mos	Pan-specific	Moloney sarcoma oncogene-encoded protein-serine kinase	P00540			-1.08328		0.935213	-7.78209	0.426241	-8.48787	0.566307
770	Mos	Y263	Moloney sarcoma oncogene-encoded protein-serine kinase	P00540	36.2531	0.00914754	64.0865		0.149765	-3.26395	0.634613	16.4971	0.500643
771	MPL	Y591	Thrombopoietin receptor	P40238	-11.5542	0.143904	6.09068		0.63409	-0.806776	0.892798	18.9823	0.121674
772	MRCKa (PK428)	Pan-specific	Myotonic dystrophy kinase-related CDC42-binding kinasealpha	Q5VT25	-6.89468	0.756576	-38.7233		0.0279072	19.9341	0.0787144	-21.0662	0.271739
773	MRCKb (CDC42BPB)	Pan-specific	Myotonic dystrophy kinase-related CDC42-binding kinase beta	Q9Y5S2	14.8527	0.350948	-20.2416		0.0476601	14.0148	0.381261	-20.8234	0.0899317
774	MRLC2 (MLC)	S20	Myosin regulatory light chain 12A	P19105	-12.1444	0.564182	-30.2483		0.13235	-22.0495	0.337779	-38.1123	0.16525
775	MSH6	S14	DNA mismatch repair protein Msh6	P52701	-16.4505	0.0306476	-28.2935		0.02106	-1.99234	0.775452	-15.8848	0.0342233
776	MSK1 (RPS6KA5)	S212	Mitogen & stress-activated protein-serine kinase 1; Ribosomal protein S6 kinase alpha 5	O75582	20.2363	0.0279833	-3.61848		0.618895	11.8757	0.127756	-10.3204	0.186763
777	MSK2 (RPS6KA4)	T194+S196	Ribosomal protein S6 kinase alpha-4	O75676	7.52739	0.410875	-15.7596		0.101423	19.4055	0.0701769	-6.45394	0.461579
778	MSK2 (RPS6KA4)	T687	Ribosomal protein S6 kinase alpha-4	O75676	-5.56205	0.483734	4.33801		0.775483	-1.69516	0.880251	8.61027	0.450652
779	MST1 (STK4, Krs2)	Pan-specific	Mammalian STE20-like protein-serine kinase 1	Q13043	67.4474	0.117027	4.81422		0.45088	23.4042	0.0901397	1.50814	0.966497
780	MST1 (STK4, Krs2)	Pan-specific	Mammalian STE20-like protein-serine kinase 1	Q13043	14.1305	0.712237	-11.9023		0.328484	10.5305	0.316397	-35.0743	0.219351
781	MST1 (STK4, Krs2)	T183	Mammalian STE20-like protein-serine kinase 1 (KRS2); Serine-threonine-protein kinase 4	Q13043	-11.092	0.250892	-23.8998		0.246982	17.9039	0.125238	0.919056	0.966998
782	MST1 (STK4, Krs2)	T187	Mammalian STE20-like protein-serine kinase 1 (KRS2); Serine-threonine-protein kinase 4	Q13043	-26.9922	0.0551463	23.6046		0.480985	-21.5338	0.180314	32.8458	0.122035
783	MST3 (STK24)	Pan-specific	Mammalian STE20-like protein-serine kinase 3	Q9Y6E0	-7.44462	0.580761	242.936		0.00891925	-7.42905	0.246962	242.993	0.00358721
784	MST3 (STK24)	T184	Mammalian STE20-like protein-serine kinase 3; Serine-threonine-protein kinase 24	Q9Y6E0			-6.57013		0.528343			-7.0273	0.471256
785	MST3 (STK24)	T190	Mammalian STE20-like protein-serine kinase 3; Serine-threonine-protein kinase 24	Q9Y6E0	0.928292	0.897007	-11.6849		0.210143	10.1886	0.17313	-3.58189	0.712155
786	mTOR (FRAP)	Pan-specific	Mammalian target of rapamycin (FRAP); FKBP12-rapamycin complex-associated protein	P42345	95.1306	0.00258288	6.49869		0.690685	30.5368	0.267598	-1.90878	0.857292
787	mTOR (FRAP)	Pan-specific	Mammalian target of rapamycin (FRAP); FKBP12-rapamycin complex-associated protein	P42345	44.0707	0.175023	-11.7254		0.358204	13.3915	0.170138	-13.815	0.0896671
788	mTOR (FRAP)	Pan-specific	Mammalian target of rapamycin (FRAP); FKBP12-rapamycin complex-associated protein	P42345	12.9136	0.109279	-14.1783		0.123935	1.40675	0.891985	-25.039	0.333172
789	mTOR (FRAP)	Pan-specific	Mammalian target of rapamycin (FRAP); FKBP12-rapamycin complex-associated protein	P42345	-13.6571	0.1487	-14.611		0.46913	-4.05525	0.538591	-42.8772	0.00543795
790	mTOR (FRAP)	S2448	Mammalian target of rapamycin (FRAP); FKBP12-rapamycin complex-associated protein	P42345	22.1676	0.0348593	-10.4331		0.209896	22.0286	0.452	-8.97911	0.275992
791	mTOR (FRAP)	S2448	Mammalian target of rapamycin (FRAP); FKBP12-rapamycin complex-associated protein	P42345			-25.4102		0.310679	13.0914	0.12164	-17.0872	0.0729572
792	mTOR (FRAP)	S2478+S2481	Mammalian target of rapamycin (FRAP); FKBP12-rapamycin complex-associated protein	P42345	8.25035	0.0862018	-18.2521		0.314471	19.9513	0.133069	-9.41579	0.29202
793	MUSK	Y756	Muscle, skeletal receptor tyrosine protein kinase	O15146	9.33725	0.06116	-21.6464		0.0862654	18.0651	0.0860841	-15.3919	0.0161059
794	Myb	S532	Transcriptional activator Myb	P10242	14.0148	0.0709518	25.2064		0.135644	-9.57142	0.199286	-0.695046	0.940367
795	Myc	Pan-specific	Myc proto-oncogene protein	P01106	29.8931	0.0752695	4.53527		0.75831	11.2438	0.475449	-10.4733	0.548631
796	Myc	T58	Myc proto-oncogene protein	P01106	49.8626	0.231486	78.3264		0.0976278	-19.5394	0.360353	-4.25734	0.839967
797	Myc	T58+S62	Myc proto-oncogene protein	P01106	-6.38359	0.329098	18.0381		0.403973	-5.27021	0.562726	8.15438	0.711797
798	Myc	T58+S62	Myc proto-oncogene protein	P01106			-2.62812		0.860739	-8.65397	0.606185	-1.47007	0.895616
799	Myc	S373	Myc proto-oncogene protein	P01106	37.0903	0.239631	154.569		0.0351615	-39.4898	0.320288	12.3639	0.636224
800	MyoD	Pan-specific	Myoblast determination protein 1	P15172	-4.19624	0.772496	-22.015		0.158753	20.701	0.240162	-1.74839	0.892219
801	MyoD	S200	Myoblast determination protein 1	P15172	74.684	0.101411	170.847		0.0230409	-51.4496	0.180454	-24.7227	0.382411
802	MYPT1 (MBS)	Pan-specific	Protein phosphatase 1 regulatory subunit 12A	O14974	37.3248	0.178477	-36.5402		0.136219	53.567	0.128578	-29.0344	0.12819
803	MYPT1 (MBS)	S695	Protein phosphatase 1 regulatory subunit 12A	O14974	-15.1759	0.379625	-1.42042		0.900217	12.6527	0.457292	30.9209	0.226028
804	MYPT1 (MBS)	T696	Protein phosphatase 1 regulatory subunit 12A	O14974	28.9289	0.386484	146.787		0.0410195	-30.9242	0.243909	32.2205	0.372103
805	MYPT1 (MBS)	S903	Protein phosphatase 1 regulatory subunit 12A	O14974	19.7454	0.243666	-34.7229		0.217324	34.465	0.424532	-26.6988	0.152381
806	MYT1	S143	Membrane-associated tyrosine- and threonine-specific cdc2-inhibitory kinase	Q99640	-36.2813	0.155671	-3.0013		0.808893	-3.86598	0.590322	46.3443	0.32997
807	NBN (p95NBS1)	S343	Nibrin	O60934	-3.94159	0.906332	66.4721		0.185678	-23.0557	0.237654	33.3468	0.404765
808	NCOA3 (SRC-3)	S867	Nuclear receptor coactivator 3	Q9Y6Q9	5.1058	0.377775	-26.8408		0.157675	8.98969	0.517328	-24.1374	0.0354377
809	NDR1 (NDR, STK38)	S281+T282	Serine/threonine-protein kinase 38	Q15208	-0.636986	0.931969	9.68266		0.520708	-2.28869	0.800902	7.85941	0.355436
810	Nek2	Pan-specific	NIMA (never-in-mitosis)-related protein-serine kinase 2	P51955	93.3483	0.00186006	4.41546		0.850634	64.0102	0.266579	-18.0457	0.289536
811	Nek2	Pan-specific	NIMA (never-in-mitosis)-related protein-serine kinase 2	P51955	79.1748	0.107413	-37.9192		0.303774	51.7564	0.188059	-43.1734	0.0691333
812	Nek2	T170+S171	NIMA (never-in-mitosis)-related protein-serine kinase 2	P51955	31.3674	0.0112016	-54.7286		0.130944	104.467	0.144815	-29.5374	0.0977892
813	Nek2	S171	NIMA (never-in-mitosis)-related protein-serine kinase 2	P51955	-11.8421	0.00987302	-8.73731		0.527176	-6.47409	0.55016	-3.18027	0.536779
814	Nek3	Pan-specific	NIMA (never-in-mitosis)-related protein-serine kinase 3	P51956	-9.77432	0.352883	-39.1839		0.140895	61.3426	0.178687	8.75212	0.551322
815	Nek6	S206	NIMA (never-in-mitosis)-related protein-serine kinase 6	Q9HC98	-7.72103	0.281104	-6.15607		0.6406	8.20194	0.42822	10.0369	0.451543
816	Nek7	Pan-specific	NIMA (never-in-mitosis)-related protein-serine kinase 7	Q8TDX7	76.8036	0.162974	-2.37204		0.919786	106.738	0.0483929	-10.3504	0.572572
817	Nek7	Pan-specific	NIMA (never-in-mitosis)-related protein-serine kinase 7	Q8TDX7	35.5191	0.0989435	-23.3309		0.445201	22.6566	0.381855	-11.6382	0.537642
818	Nek7	T191+S195	NIMA (never-in-mitosis)-related protein-serine kinase 7	Q8TDX7	14.6863	0.0299854	20.574		0.18863	2.94327	0.639307	8.22805	0.375808
819	NES	T315	Nestin	P48681	7.7094	0.666041	-33.0401		0.0318415	33.2275	0.0674283	-17.1762	0.374941
820	NF1	Y2577	Neurofibromin	P21359	-37.5304	0.00118362	9.23017		0.626137	-8.13833	0.38433	60.6231	0.026717
821	NF2	S518	Merlin	P35240	10.1693	0.170111	21.7513		0.42038	-11.3176	0.557476	-1.99455	0.811234
822	NFAT1	S217+S221	Nuclear factor of activated T-cells, cytoplasmic 2	Q13469	2.41509	0.647146	-16.8921		0.242945	6.83127	0.451078	-13.3085	0.158046
823	NFAT3 (NFATc4)	S168+S170	Nuclear factor of activated T-cells, cytoplasmic, calcineurin-dependent 4	Q14934	29.2477	0.295223	-62.213		0.300913	123.077	0.300142	-34.781	0.0403593
824	NFAT3 (NFATc4)	S213+S217	Nuclear factor of activated T-cells, cytoplasmic, calcineurin-dependent 4	Q14934	-3.93722	0.678043	7.46664		0.775468	-6.54325	0.743325	4.55124	0.660248
825	NFAT4 (NFATc3)	S169	Nuclear factor of activated T-cells, cytoplasmic 3	Q12968	18.8328	0.169639	22.8205		0.374071	30.0374	0.363706	34.4011	0.0655389
826	NFAT4 (NFATc3)	S240	Nuclear factor of activated T-cells, cytoplasmic 3	Q12968	-6.96106	0.4544	38.7388		0.175891	24.7266	0.357136	34.2998	0.215456
827	NFAT5	T135	Nuclear factor of activated T-cells 5	O94916	26.875	0.040631	-15.4251		0.547983	-15.2615	0.23669	-7.33779	0.201515
828	NFkB p50	S337	Nuclear factor NF-kappa-B p105 subunit	P19838	6.3259	0.715001				15.8761	0.382746	-7.82864	0.240973
829	NFKB p65 (Rel A)	Pan-specific	NF-kappa-B p65 nuclear transcription factor	Q04206	-29.9562	0.100676	-41.931		0.00740871	12.7607	0.215707	-6.51708	0.684908
830	NFKB p65 (Rel A)	S276	NF-kappa-B p65 nuclear transcription factor	Q04206	4.40182	0.146342	18.3599		0.189879	2.62376	0.735922	16.3441	0.0501014
831	NFKB p65 (Rel A)	S311	NF-kappa-B p65 nuclear transcription factor	Q04206	11.1291	0.813944	-11.0279		0.335452	-6.19274	0.863444	-24.8961	0.38953
832	NFKB p65 (Rel A)	S529	NF-kappa-B p65 nuclear transcription factor	Q04206	8.40251	0.631708	98.5409		0.167964	-33.8863	0.213323	21.0884	0.522929
833	NFKB p65 (Rel A)	S536	NF-kappa-B p65 nuclear transcription factor	Q04206	5.33499	0.291897	0.610197		0.975552	7.00275	0.674562	2.20315	0.810858
834	NFkB-p100	S866	Nuclear factor NF-kappa-B p100 subunit	Q00653	-11.8374	0.0798185	-20.3037		0.399221	-5.41434	0.760834	-14.4975	0.160587
835	NFKB1 (NFkB-p105)	S903	Nuclear factor NF-kappa-B p105 subunit	P19838	4.97498	0.349725	36.3763		0.236869	-12.1987	0.524521	14.0654	0.185423
836	NFKB1 (NFkB-p105)	S932	Nuclear factor NF-kappa-B p105 subunit	P19838	-2.85928	0.557406	-30.425		0.135209	34.1147	0.124866	-3.94323	0.75026
837	NIK (MAP3K14; NLK; LAK1)	Pan-specific	Serine/threonine protein kinase NLK	Q99558	40.2464	0.209102	35.8206		0.241828	62.6195	0.1663	23.889	0.102642
838	NIK (MAP3K14; NLK; LAK1)	Pan-specific	NF-kappa beta-inducing kinase (nemo-like kinase)	Q99558	-4.63853	0.181738	-35.1488		0.11732	-13.0158	0.567213	-24.8033	0.064968
839	NLK	T298	Serine/threonine protein kinase NLK	Q9UBE8	-77.8534	0.172826	19.8194		0.528832	-39.7387	0.224875	226.031	0.216453
840	NMDAR1	S896	Glutamate [NMDA] receptor subunit zeta-1	Q05586	849.667	0.00496074	34.7809		0.366934	412.213	0.30313	-27.3045	0.0502378
841	NMDAR2A (GRIN2A)	Pan-specific	Glutamate [NMDA] receptor subunit epsilon-1	Q12879	-2.73803	0.850669	39.2096		0.418708	-30.0661	0.0943398	-58.1752	0.307616
842	NMDAR2A (GRIN2A)	Y943	Glutamate [NMDA] receptor subunit epsilon-1	Q12879	-2.6829	0.826495	-14.3223		0.00951664	11.62	0.246927	-1.73009	0.727386
843	NMDAR2B (GRIN2B)	Y1474	Glutamate [NMDA] receptor subunit epsilon-2	Q13224	163.15	0.161458	21.9743		0.754116	-9.76614	0.215843	2.43664	0.815162
844	NOLC1	T607+T610	Nucleolar and coiled-body phosphoprotein 1	Q14978	-17.8447	0.0349057	-15.6761		0.384218
845	NOS1	S746	Nitric oxide synthase, brain	P29475	-13.6514	0.0121662	-25.5846		0.0885865	1.16321	0.899	-12.8173	0.056684
846	NOS2	S745	Nitric oxide synthase, inducible	P35228	-15.5212	0.006475	-24.5239		0.155076	3.18282	0.776621	-7.81316	0.293702
847	NOS3	T495	Nitric oxide synthase, endothelial	P29474	-50.4814	0.0327768	-60.0347		0.0298518	42.3008	0.173633	14.8476	0.37071
848	NOS3	T1175+S1177	Nitric oxide synthase, endothelial	P29474	14.9737	0.0454686	27.6341		0.0943713	-16.1291	0.0166969	-6.89363	0.45766
849	NuaK1 (ARK5)/Nuak2	Pan-specific	NUAK family SNF1-like kinase 1/2	O60285	-59.879	0.124639	-33.7253		0.249611	26.5294	0.356917	109.01	0.099117
850	NuaK1 (ARK5)/Nuak2	T211	NUAK family SNF1-like kinase 1; AMPK-related protein kinase 5	O60285	10.5971	0.479756	-16.3374		0.452291	8.04156	0.650747	-18.2706	0.188241
851	Nur77	S351	Nuclear receptor subfamily 4 group A member 1	P22736	9.50835	0.569847	-6.2012		0.653945	21.1616	0.266573	3.7803	0.730823
852	OSR1 (OXSR1)	T185	Serine/threonine-protein kinase OSR1	O95747	-4.85111	0.790928	29.821		0.144651	-25.605	0.15871	1.50443	0.904604
853	p38a MAPK (MAPK14)	Pan-specific	Mitogen-activated protein-serine kinase p38 alpha; Mitogen-activated protein kinase 14	Q16539	2.97277	0.864505	54.7351		0.0471945	-23.9046	0.211097	26.615	0.0383374
854	p38a MAPK (MAPK14)	Pan-specific	Mitogen-activated protein-serine kinase p38 alpha; Mitogen-activated protein kinase 14	Q16539	-24.7701	0.231797	25.1749		0.198644	-38.3284	0.0500148	-7.32727	0.509348
855	p38a MAPK (MAPK14)	T180+Y182	Mitogen-activated protein-serine kinase p38 alpha; Mitogen-activated protein kinase 14	Q16539	-25.0427	0.100563	8.39326		0.56978	-17.8436	0.0757981	18.8038	0.0405344
856	p38a MAPK (MAPK14)	Y182	Mitogen-activated protein-serine kinase p38 alpha; Mitogen-activated protein kinase 14	Q16539	-19.1182	0.232715	35.6643		0.0467815	-36.4577	0.0106991	6.58056	0.625024
857	p38b MAPK (MAPK11)	Pan-specific	Mitogen-activated protein-serine kinase p38 beta; Mitogen-activated protein kinase 11	Q15759	-18.9426	0.34617	-13.6494		0.108615	-20.654	0.0185475	-15.4726	0.518754
858	p38b MAPK (MAPK11)	Pan-specific	Mitogen-activated protein-serine kinase p38 beta; Mitogen-activated protein kinase 11	Q15759	-32.3067	0.155987	-19.1712		0.336261	-34.7646	0.0769106	-22.106	0.40355
859	p38b MAPK (MAPK11)	T180+Y182	Mitogen-activated protein-serine kinase p38 beta; Mitogen-activated protein kinase 11	Q15759	-17.5468	0.145292	14.3918		0.266234	-12.3785	0.225967	21.5621	0.116443
860	p38d MAPK (MAPK13)	Pan-specific	Mitogen-activated protein-serine kinase p38 delta; Mitogen-activated protein kinase 13	O15264	-22.4118	0.164501	15.9907		0.157829	-16.0324	0.0129157	1124.33	0.00318393
861	p38d MAPK (MAPK13)	Pan-specific	Mitogen-activated protein-serine kinase p38 delta; Mitogen-activated protein kinase 13	O15264	-92.0451	0.000481872	0.962384		0.943934	-25.8389	0.120375	-3.49717	0.72031
862	p38d MAPK (MAPK13)	T180+Y182	Mitogen-activated protein-serine kinase p38 delta; Mitogen-activated protein kinase 13	O15264	-97.6032	0.000432267	129.618		0.0758887	-45.0285	0.0922635	5166.43	0.00297402
863	p38d MAPK (MAPK13)	Y182	Mitogen-activated protein-serine kinase p38 delta; Mitogen-activated protein kinase 13	O15264	-3.02602	0.860653	19.2658		0.415565	-9.19678	0.456205	11.6765	0.587322
864	p38d MAPK (MAPK13)	S261+T265	Mitogen-activated protein-serine kinase p38 delta; Mitogen-activated protein kinase 13	O15264	3.00333	0.782668	-2.90091		0.82842			-6.00904	0.664281
865	p38g MAPK (MAPK12, ERK6)	Pan-specific	Mitogen-activated protein-serine kinase p38 gamma; Mitogen-activated protein kinase 12	P53778	-16.9608	0.260626	7.60123		0.495576	-21.4879	0.0028892	-3.61795	0.473681
866	p38g MAPK (MAPK12, ERK6)	Pan-specific	Mitogen-activated protein-serine kinase p38 gamma; Mitogen-activated protein kinase 12	P53778	-19.2419	0.0584451	-0.860777		0.930369	-26.1176	0.0184769	-4.26402	0.712665
867	p40-phox	T154	Neutrophil cytosol factor 4	Q15080	-3.62961	0.920494	1.63408		0.894018	-25.8633	0.188076	-21.814	0.503512
868	p53 (TP53)	Pan-specific	Cellular tumor antigen p53	P04637	-97.4634	0.0600752	22.691		0.524549	-23.2604	0.573031	3611.76	0.0090702
869	p53 (TP53)	S6	Cellular tumor antigen p53	P04637	-20.7429	0.411567	64.9635		0.00877599	-12.5949	0.664773	81.9227	0.197702
870	p53 (TP53)	S6+S9	Cellular tumor antigen p53	P04637	2.64663	0.844726	39.7907		0.0125723	-9.92135	0.0288209	22.6748	0.237336
871	p53 (TP53)	T18+S20	Cellular tumor antigen p53	P04637	5.3165	0.690981	6.08169		0.0894059	4.61238	0.262213	5.37245	0.675864
872	p53 (TP53)	S33	Cellular tumor antigen p53	P04637	190.388	0.0760767	-97.0655		0.00703007	57.6563	0.387765	-98.4068	0.0247878
873	p53 (TP53)	S37	Cellular tumor antigen p53	P04637	-68.2122	0.0860065	94.9608		0.0073828	-18.9469	0.48025	397.114	4.57306e-05
874	p53 (TP53)	S46	Cellular tumor antigen p53	P04637	0.858654	0.961879	-1.36742		0.91993	-34.3415	0.0517211	-35.7907	0.0941118
875	p53 (TP53)	T55	Cellular tumor antigen p53	P04637	-32.0187	0.220994	106.793		0.307755	-32.2674	0.0867123	106.037	0.3212
876	p53 (TP53)	T155	Cellular tumor antigen p53	P04637	-6.34455	0.622244	-30.7116		0.233657	-20.4395	0.394517	-41.1394	0.051318
877	p53 (TP53)	S315	Cellular tumor antigen p53	P04637	46.6615	0.0279534	16.8431		0.64134	-15.052	0.426491	-32.3232	0.0256775
878	p53 (TP53)	S392	Cellular tumor antigen p53	P04637	9.78176	0.541961	108.758		0.0169993	17.6639	0.484905	9870.01	0.000543312
879	p53 (TP53)	S392	Cellular tumor antigen p53	P04637	-98.8386	1.19562e-05	-56.7859	61	0.0099156	-44.5329	0.0423664	-53.6832	0.111587
880	p70S6K (S6Ka, RPS6KB1)	Pan-specific	Ribosomal protein S6 kinase beta-1; Ribosomal protein S6 kinase 1	P23443	5.17474	0.386021	16.0092		0.217308	-6.79415	0.0455659	33.3035	0.111455
881	p70S6K (S6Ka, RPS6KB1)	Pan-specific	Ribosomal protein S6 kinase beta-1; Ribosomal protein S6 kinase 1	P23443	-22.6218	0.114977	-19.4006		0.038357	-11.0865	0.277031	-28.5728	0.0229927
882	p70S6K (S6Ka, RPS6KB1)	T252	Ribosomal protein S6 kinase beta-1; Ribosomal protein S6 kinase 1	P23443	22.3057	0.145082	285.905		0.01521	2.58172	0.836824	1006.42	0.00650222
883	p70S6K (S6Ka, RPS6KB1)	T252	Ribosomal protein S6 kinase beta-1; Ribosomal protein S6 kinase 1	P23443	-69.5859	0.200692	12.9623		0.373715	-12.8002	0.722989	-5.25494	0.570303
884	p70S6K (S6Ka, RPS6KB1)	T412	Ribosomal protein S6 kinase beta-1; Ribosomal protein S6 kinase 1	P23443	-22.0381	0.541749	5.72048		0.317304	10.7496	0.220718	50.1824	0.272918
885	p70S6K (S6Ka, RPS6KB1)	T421+S424	Ribosomal protein S6 kinase beta-1; Ribosomal protein S6 kinase 1	P23443	1.59479	0.955787	96.5725		0.00617359	-28.0193	0.0215291	39.2731	0.33659
886	p70S6K (S6Ka, RPS6KB1)	S434	Ribosomal protein S6 kinase beta-1; Ribosomal protein S6 kinase 1	P23443	120.931	0.00741267	89.9148		0.0191115	1.55976	0.95678	-10.6656	0.51471
887	p70S6K (S6Ka, RPS6KB1)	S434	Ribosomal protein S6 kinase beta-1; Ribosomal protein S6 kinase 1	P23443	23.603	0.029745	20.5972		0.415348	-8.43909	0.358473	-12.6982	0.0025738
888	p70S6K (S6Ka, RPS6KB1)	T444+S447	Ribosomal protein S6 kinase beta-1; Ribosomal protein S6 kinase 1	P23443	-8.26479	0.529975	18.1267		0.377023	-22.8761	0.0705676	-0.688143	0.947733
889	p70S6K (S6Ka, RPS6KB1)	S447	Ribosomal protein S6 kinase beta-1; Ribosomal protein S6 kinase 1	P23443	181.645	0.0651004	50.097		0.078569	19.4352	0.408791	-36.3494	0.0631369
890	p70S6KB (RPS6KB2)	S423	Ribosomal protein S6 kinase beta-2; Ribosomal protein S6 kinase 2	Q9UBS0	-8.98057	0.416751	3.69788		0.832542	-13.1294	0.250005	-1.02891	0.909021
891	PAH	S16	Phenylalanine-4-hydroxylase	P00439	-19.6816	0.365022	22.5291		0.0687319	-14.8803	0.0261947	29.8537	0.431064
892	PAK1 (PAKa)	Pan-specific	p21-activated kinase 1 (alpha) (Protein-serine/threonine kinase PAK 1)	Q13153	8.03339	0.774989	13.07		0.710094	-18.148	0.12063	27.785	0.0173974
893	PAK1 (PAKa)	Pan-specific	p21-activated kinase 1 (alpha) (Protein-serine/threonine kinase PAK 1)	Q13153	-28.8122	0.00219176	12.5199		0.489519	-19.1545	0.151372	-14.332	0.327417
894	PAK1 (PAKa)	S141	p21-activated kinase 1 (alpha) (Protein-serine/threonine kinase PAK 1)	Q13153	198.765	0.107632	39.0325		0.195318	13.4541	0.717153	-47.2033	0.162797
895	PAK1 (PAKa)	S144	p21-activated kinase 1 (alpha) (Protein-serine/threonine kinase PAK 1)	Q13153	14.8922	0.0972326	39.4546		0.0348893	-27.1668	0.00855574	-11.596	0.19555
896	PAK1 (PAKa)	T212	p21-activated kinase 1 (alpha) (Protein-serine/threonine kinase PAK 1)	Q13153	-78.1022	0.0281847	79.897		0.00542191	-18.5114	0.56693	569.454	0.000622664
897	PAK1 (PAKa)	T423	p21-activated kinase 1 (alpha) (Protein-serine/threonine kinase PAK 1)	Q13153	41.9048	0.125134	31.1943		0.0659708	-20.0868	0.0642042	-26.1185	0.26495
898	PAK2 (PAKg)	Pan-specific	p21-activated kinase 2 (gamma) (Protein-serine/threonine kinase PAK2)	Q13177	63.4608	0.271317	85.2984		0.0996461	-32.6743	0.0925385	-23.6798	0.582185
899	PAK2 (PAKg)	Y130	p21-activated kinase 2 gamma; Protein-serine/threonine kinase PAK 2	Q13177	-16.4083	0.183953	-18.699		0.224656	-13.0667	0.0828538	-15.449	0.2131
900	PAK2 (PAKg)	S141	p21-activated kinase 2 gamma; Protein-serine/threonine kinase PAK 2	Q13177	17.0236	0.251656	23.3372		0.101578	-4.72915	0.404593
901	PAK3	Pan-specific	p21-activated kinase 3 (beta) (Protein-serine/threonine kinase PAK3)	O75914	85.3722	0.0157588	-28.3713		0.205966	12.6853	0.444361	-56.4578	0.00236213
902	PAK4	S474	p21-activated kinase 4	O96013	13.2577	0.222392	-5.88943		0.714216	10.5665	0.382293	-8.12569	0.276545
903	PAK5 (PAK7)	Pan-specific	p21-activated kinase 5; Protein-serine/threonine kinase PAK 7	Q9P286	-2.20074	0.839156	38.8427		0.0407614	-11.3791	0.0417805	16.749	0.037164
904	PAK5 (PAK7)	Pan-specific	p21-activated kinase 5; Protein-serine/threonine kinase PAK 7	Q9P286	-11.7142	0.521201	28.8405		0.0520831	-27.7939	0.0276209	13.5549	0.368392
905	PAK5 (PAK7)	S602	p21-activated kinase 5; Protein-serine/threonine kinase PAK 7	Q9P286	4.61237	0.776836	37.2619		0.130401	-21.2009	0.126022	3.39238	0.691005
906	PAK6	Pan-specific	Protein-serine/threonine kinase PAK 6	Q9NQU5	-5.35067	0.455698	-13.9954		0.165937	-7.14331	0.253512	-15.6243	0.0433688
907	PBK	Pan-specific	Lymphokine-activated killer T-cell-originated protein kinase	Q96KB5	4.20307	0.847099	52.8785		0.0144534	-19.4095	0.0397923	18.236	0.460933
908	PBK	Y74	Lymphokine-activated killer T-cell-originated protein kinase	Q96KB5	23.6954	0.0475153	27.4853		0.0852061	2.50223	0.797546	5.64277	0.586803
909	PBK	Y272	Lymphokine-activated killer T-cell-originated protein kinase	Q96KB5	9.26032	0.587196	3.2316		0.797313	-2.85883	0.624574	-8.21885	0.509385
910	PBRM1	S948	Protein polybromo-1	Q86U86	0.925612	0.972792	-76.4019		0.0153742	-32.1995	0.0960048	-84.1471	0.0162016
911	PCTK1 (PCTAIRE1, CDK16)	Y176	Cell division protein kinase 16; Protein-serine kinase PCTAIRE-1	Q00536	21.5195	0.348759	18.0245		0.278675			-2.79606	0.889156
912	PCTK2 (PCTAIRE2, CDK17)	Pan-specific	Cell division protein kinase 17; Protein-serine kinase PCTAIRE-2	Q00537	29.9515	0.0419732	8.02692		0.567307	4.71135	0.748067	-12.9549	0.286626
913	PCTK2 (PCTAIRE2, CDK17))	S180	Cell division protein kinase 17; Protein-serine kinase PCTAIRE-2	Q00537	-3.27538	0.609398	-13.065		0.348279	0.575134	0.942283	-9.60423	0.0297999
914	PCTK3 (PCTAIRE3, CDK18)	Pan-specific	Cell division protein kinase 18; Protein-serine kinase PCTAIRE-3	Q07002	1.57633	0.698403	-13.6395		0.14534	7.2852	0.255047	-8.78585	0.181052
915	PCYT1A (CTPCT; CCTA)	Pan-specific	CTP: phosphocholine cytidylyltransferase isoform A	P49585	9.52024	0.705096	150.943		0.0134636	-29.6694	0.0683038	44.1579	0.320451
916	PCYT1A (CTPCT; CCTA)	Pan-specific	CTP: phosphocholine cytidylyltransferase isoform A	P49585	7.00755	0.755951	74.2381		0.0466927	-38.5279	0.0282689	11.8904	0.561464
917	PCYT1A (CTPCT; CCTA)	S329+S331	CTP: phosphocholine cytidylyltransferase isoform A	P49585	-44.8163	0.000222467	41.3328		0.0128549	-46.8813	0.00290327	36.0441	0.0445228
918	PCYT1A (CTPCT; CCTA)	T342+S343	CTP: phosphocholine cytidylyltransferase isoform A	P49585	-8.34101	0.17932	30.2703		0.0142242	-22.5289	0.0908927	10.1058	0.288952
919	PCYT1A (CTPCT; CCTA)	Y359+S362	CTP: phosphocholine cytidylyltransferase isoform A	P49585	62.5271	0.13	157.398		0.0624119	-2.64611	0.766919	54.1818	0.307635
920	PCYT1B (CCTB)	S315+S319	CTP: phosphocholine cytidylyltransferase isoform B	Q9Y5K3	-15.8916	0.422711	86.3531		0.0428963	-31.8698	0.230692	50.9513	0.0426617
921	PDGFRa	Pan-specific	Platelet-derived growth factor receptor kinase alpha	P16234	-12.512	0.332859	6.28236		0.111489	-10.8866	0.190368	25.754	0.276132
922	PDGFRa	Pan-specific	Platelet-derived growth factor receptor kinase alpha	P16234	-30.5134	0.172727	-1.50522		0.911998	-17.783	0.048785
923	PDGFRa	Y754	Platelet-derived growth factor receptor kinase alpha	P16234	9.17318	0.642218	70.0391		0.132923	-12.5774	0.551555	36.1622	0.0320964
924	PDGFRa	Y762	Platelet-derived growth factor receptor kinase alpha	P16234	26.56	0.0354547	67.7551		0.0622353	-17.8281	0.122055	8.91878	0.18357
925	PDGFRa	Y768	Platelet-derived growth factor receptor kinase alpha	P16234	-1.56619	0.747804	-8.91482		0.309368	-10.6924	0.31334	-17.3597	0.0719673
926	PDGFRa	S847+Y849	Platelet-derived growth factor receptor kinase alpha	P16234	-1.57521	0.854415	6.56485		0.250201	-6.8547	0.151026	0.84873	0.887687
927	PDGFRb	Pan-specific	Platelet-derived growth factor receptor kinase beta	P09619	1.66517	0.895679	-8.38115		0.628787	-3.81668	0.70502	-13.3213	0.696257
928	PDGFRb	Pan-specific	Platelet-derived growth factor receptor kinase beta	P09619			-11.0372		0.274917	-13.2101	0.539328	-22.8984	0.0530136
929	PDGFRb	Y716	Platelet-derived growth factor receptor kinase beta	P09619	-13.5219	0.393617	35.21		0.122882	-20.3931	0.23667	24.4668	0.0974159
930	PDGFRb	Y1009	Platelet-derived growth factor receptor kinase beta	P09619	-25.6216	0.189343	122.483		0.0699383	-37.2515	0.0235897	87.6949	0.0838716
931	PDK1 (PDHK1)	Pan-specific	Pyruvate dehydrogenase kinase isoform 1; [Pyruvate dehydrogenase [lipoamide]] kinase isozyme 1, mitochondrial	Q15118			12.252		0.11114	-5.81639	0.610574	6.08711	0.545593
932	PDK1 (PDPK1)	Pan-specific	3-phosphoinositide-dependent protein-serine kinase 1	O15530	4.01046	0.834315	56.6991		0.0132381	-37.8917	0.00405476	-6.42952	0.68721
933	PDK1 (PDPK1)	S241	3-phosphoinositide-dependent protein-serine kinase 1	O15530	-5.97855	0.463145	24.0285		0.0205135	-18.4825	0.174247	7.53394	0.0628332
934	PDK2 (PDHK2)	Pan-specific	Pyruvate dehydrogenase kinase isoform 2; [Pyruvate dehydrogenase [lipoamide]] kinase isozyme 2, mitochondrial	Q15119	23.6033	0.0650267	105133		4.27957e-05	-99.885	0.000223308	-2.11087	0.750808
935	PDK3 (PDHK3)	Pan-specific	Pyruvate dehydrogenase kinase isoform 3; [Pyruvate dehydrogenase [lipoamide]] kinase isozyme 3, mitochondrial	Q15120	-5.04907	0.401369	13.6283		0.533107	-7.85599	0.518689	10.2692	0.566808
936	PDK4 (PDHK4)	Pan-specific	Pyruvate dehydrogenase kinase isoform 4; [Pyruvate dehydrogenase [lipoamide]] kinase isozyme 4, mitochondrial	Q16654	-19.4783	0.304801	-2.30364		0.886844	-1.48736	0.898346	19.5246	0.428179
937	PDLIM5 (LIM)	Y251	PDZ and LIM domain protein 5	Q96HC4			32.5624		0.18325	-7.56525	0.354214	22.6472	0.122862
938	PEBP1	S153	Phosphatidylethanolamine-binding protein 1	P30086	88.6611	0.0192937	-40.5535		0.192401	12.3819	0.615556	-64.5888	0.0154923
939	PECAM-1	Y713	Platelet endothelial cell adhesion molecule	P16284	-0.692686	0.902285	-10.478		0.37674	-1.71819	0.847169	-11.4024	0.227549
940	PED15 (PEA15)	S116	Astrocytic phosphoprotein PEA-15	Q15121	-5.47069	0.679788	17.7606		0.42435	-12.7992	0.719574	8.63103	0.813587
941	PFKFB2 (PFK2)	S483	6-phosphofructo-2-kinase/fructose-2,6-biphosphatase 2	O60825	9.62466	0.477614	62.8373		0.321941	-8.04019	0.577526	36.5978	0.405479
942	PFKFB3	S461	6-phosphofructo-2-kinase/fructose-2,6-biphosphatase 3	Q16875	-34.6523	0.0102685	-4.73423		0.775155	-10.1206	0.555201	31.0288	0.190132
943	PFKP	S386	6-phosphofructokinase type C	Q01813	5.59804	0.39003	23.2083		0.0984175	-7.8948	0.420289	7.46528	0.535791
944	PFN1	Y129	Profilin 1	P07737	-33.6113	0.00816201	109.606		0.105838	-31.0013	0.0565339	117.847	0.0351197
945	PFTAIRE1 (CDK14)	Pan-specific	Serine/threonine protein kinase PFTAIRE-1	O94921	-51.3977	0.0997565	64.452		0.0242286	-19.5762	0.180335	172.124	0.039369
946	PFTAIRE2 (ALS2CR7)	Pan-specific	Amyotrophic lateral sclerosis 2 chromosomal region candidate gene 7 protein	Q96Q40	-4.98669	0.582167	56.2342		0.0532466	-7.08366	0.49819	44.5701	0.0607386
947	PFTAIRE2 (ALS2CR7)	Pan-specific	Amyotrophic lateral sclerosis 2 chromosomal region candidate gene 7 protein	Q96Q40	-9.52171	0.102087	40.7767		0.130136	-22.7101	0.0138794	27.0909	0.23071
948	PGK1	Y196	Phosphoglycerate kinase 1	P00558	15.4556	0.0169582	36.5847		0.00760686	-11.2343	0.294509	5.01037	0.549155
949	PIK3CA	Y317	Phosphatidylinositol-4,5-bisphosphate 3-kinase catalytic subunit alpha isoform	P42336	11.3679	0.396213	12.8608		0.364087	-1.43839	0.897669
950	PIK3R1	Pan-specific	Phosphatidylinositol 3-kinase regulatory subunit alpha	P27986			214.964		0.0644399	-7.61641	0.737117	191.363	0.0874223
951	PIK3R1	Y467	Phosphatidylinositol 3-kinase regulatory subunit alpha	P27986	-5.60299	0.379484	-8.1265		0.546231			-3.12158	0.799201
952	PIK3R1	Y580	Phosphatidylinositol 3-kinase regulatory subunit alpha	P27986	-8.55208	0.283581	-31.204		0.022866	5.44806	0.508634	-20.6717	0.071884
953	PIK3R2	Y464	Phosphatidylinositol 3-kinase regulatory subunit beta	O00459	-3.69757	0.672764	-7.43466		0.216681			-4.07724	0.776289
954	Pim1	Pan-specific	Proto-oncogene serine/threonine-protein kinase Pim-1	P11309	-4.28291	0.72683	7.83807		0.809732	11.5333	0.318945	25.6572	0.535463
955	Pim2	Pan-specific	Serine/threonine-protein kinase Pim-2	Q9P1W9	-2.02585	0.868314	34.7789		0.121451	28.2945	0.488983	24.3444	0.116946
956	Pim2	Pan-specific	Serine/threonine-protein kinase Pim-2	Q9P1W9	-9.58254	0.0983541	-54.4541		0.16904	-16.5827	0.0148818	-40.3589	0.0711646
957	Pim2	T195	Serine/threonine-protein kinase Pim-2	Q9P1W9	17.7665	0.300964	36.2687		0.00190838	-21.18	0.0314558	-8.79661	0.386084
958	Pim3	Pan-specific	Serine/threonine-protein kinase Pim-3	Q86V86	33.0835	0.163813	27.3397		0.496719	6.72066	0.775825	2.11466	0.932932
959	PIP5K	S307	1-phosphatidylinositol-3-phosphate 5-kinase	Q9Y2I7	-15.8906	0.440003	1.62227		0.875685	-6.86827	0.479368	12.5232	0.554084
960	PITSLRE (CDK11B; p58/GTA; CLK-1)	Pan-specific	Cell division protein kinase 11B	P21127	61.5338	0.0837413	-17.1757		0.503987	13.5837	0.611387	-41.7615	0.068057
961	PKCa (PRKCA)	Pan-specific	Protein-serine kinase C alpha	P17252	-52.4051	0.109941	147.922		0.0594246	-3.88037	0.802926	580.066	0.00252094
962	PKCa (PRKCA)	Pan-specific	Protein-serine kinase C alpha	P17252	-81.5277	0.0311715	3.00269		0.886628	-49.3291	0.172212	108.018	0.157522
963	PKCa (PRKCA)	Y195	Protein-serine kinase C alpha	P17252	21.7914	0.138001	1.01508		0.95269	9.12815	0.566556	-9.48792	0.697153
964	PKCa (PRKCA)	T497	Protein-serine kinase C alpha	P17252	24.5354	0.0125623	2.55133		0.83671			-17.2911	0.186922
965	PKCa (PRKCA)	S657	Protein-serine kinase C alpha	P17252	-8.80971	0.764304	-60.3032		0.0012251	2.92903	0.843727	-55.1931	0.205435
966	PKCb (PRKCB1)	Pan-specific	Protein-serine kinase C beta 1	P05771	-24.8334	0.477919	60.6792		0.413623	-22.7168	0.257194	65.2039	0.408919
967	PKCb (PRKCB1)	T500	Protein-serine kinase C beta 1	P05771	4.16299	0.576445	62.8262		0.245362	11.5852	0.141864	74.4285	0.153714
968	PKCb (PRKCB1)	S661	Protein-serine kinase C beta 1	P05771	22.6225	0.0672789	53.6766		0.0141032	-22.7442	0.0635911	-3.1792	0.613158
969	PKCb2 (PRKCB2)	Pan-specific	Protein-serine kinase C beta 2	P05771-2	35.4377	0.18564	-43.2983		0.134197	33.4131	0.413709	-44.1459	0.214211
970	PKCb2 (PRKCB2)	T641	Protein-serine kinase C beta 2	P05771	-77.8962	0.0417685	257.881		0.148029	-50.3518	0.0960373	703.849	0.0661527
971	PKCb2/d (PRKCB2/D)	S660	Protein-serine kinase C beta 2 and delta	P05771	80.7182	0.129124	0.917986		0.971149	50.7674	0.400327	-15.8074	0.512488
972	PKCd (PRKCD)	Pan-specific	Protein-serine kinase C delta	Q05655	52.2269	0.240616	65.392		0.0230331	24.5329	0.521594	35.3029	0.112386
973	PKCd (PRKCD)	Y313	Protein-serine kinase C delta	Q05655	14.9614	0.391107	7.07886		0.849129	-9.81452	0.505342	27.7942	0.651888
974	PKCd (PRKCD)	Y313	Protein-serine kinase C delta	Q05655	-29.2665	0.413151	-2.84603		0.803232	-15.5825	0.491272	-23.7842	0.0928843
975	PKCd (PRKCD)	Y334	Protein-serine kinase C delta	Q05655	25.4953	0.426399	177.809		0.260081	74.8938	0.213808	287.162	0.141801
976	PKCd (PRKCD)	T507	Protein-serine kinase C delta	Q05655	2.56856	0.919693	35.7977		0.169599	5.06525	0.778593	2440.45	4.20979e-05
977	PKCd (PRKCD)	T507	Protein-serine kinase C delta	Q05655	-95.2773	0.000141605	-14.5595		0.418636	-11.6496	0.493589	-12.4797	0.73223
978	PKCd (PRKCD)	S645	Protein-serine kinase C delta	Q05655	84.7995	0.17767	281.42		0.0134291	-6.51852	0.670742	382.328	0.0164651
979	PKCd (PRKCD)	S645	Protein-serine kinase C delta	Q05655	-26.0759	0.217789	77.5861		0.315131	-41.6398	0.301445	-43.9178	0.278785
980	PKCd (PRKCD)	S664	Protein-serine kinase C delta	Q05655	37.2079	0.126811	157.365		0.164288	-22.175	0.538723	45.9786	0.499328
981	PKCe (PRKCE)	S729	Protein-serine kinase C epsilon	Q02156	-66.1072	0.0413132	288.949		0.0353488	-49.5647	0.139688	478.79	0.00638277
982	PKCg (PRKCG)	Pan-specific	Protein-serine kinase C gamma	P05129	51.6437	0.0825458	36.0528		0.399426	70.1335	0.355374	52.6416	0.00756872
983	PKCg (PRKCG)	Pan-specific	Protein-serine kinase C gamma	P05129	28.7662	0.291	30.623		0.0795757	-25.681	0.0388714	-24.6094	0.190085
984	PKCg (PRKCG)	T514	Protein-serine kinase C gamma	P05129	12.4315	0.515123	80.2979		0.0244378	-31.2934	0.0181999	10.1796	0.51009
985	PKCg (PRKCG)	T655	Protein-serine kinase C gamma	P05129	16.332	0.329403	-30.8488		0.265064	60.8398	0.192356	-4.39199	0.828295
986	PKCh (PRKCeta)	T656	Protein-serine kinase C eta	P24723	-7.59064	0.339191	-9.82332		0.314987	-5.60667	0.618062	-7.8873	0.516196
987	PKCi (PRKCiota)	Pan-specific	Protein-serine kinase C lambda/iota	P41743			166.219		0.272275	16.5012	0.374679	211.152	0.299539
988	PKCi (PRKCiota)	T564	Protein-serine kinase C lambda/iota	P41743	-69.6108	0.202086	465.798		0.00200068	-50.9921	0.0634529	812.447	0.0161961
989	PKCt (PRKCQ)	Pan-specific	Protein-serine kinase C theta	Q04759	37.6417	0.489767	90.5346		0.204748	-7.39242	0.806149	28.1947	0.118722
990	PKCt (PRKCQ)	T538	Protein-serine kinase C theta	Q04759	25.2073	0.628824	349.974		0.027967	-6.88525	0.354787	234.639	0.027667
991	PKCt (PRKCQ)	Y545	Protein-serine kinase C theta	Q04759	-10.3976	0.608224	26.7007		0.173079	-12.3808	0.239553	23.8964	0.384666
992	PKCt (PRKCQ)	S676	Protein-serine kinase C theta	Q04759	-32.8003	0.420598	154.46		0.0162766	-28.6028	0.296362	170.354	0.0591333
993	PKCt (PRKCQ)	S695	Protein-serine kinase C theta	Q04759	45.3445	0.0214559	4.45492		0.796118	20.4487	0.300366	-13.437	0.271914
994	PKCz (PRKCZ)	T410	Protein-serine kinase C zeta	Q05513	12.5806	0.183521	107.061		0.192914	-17.1909	0.352736	59.4518	0.380947
995	PKCz (PRKCZ)	T410	Protein-serine kinase C zeta	Q05513	7.53438	0.67736	47.2635		0.146238	-27.2446	0.0402608	-4.83066	0.681161
996	PKCz (PRKCZ)	S262+Y263	Protein-serine kinase C zeta	Q05513	-17.8539	0.0221346	-6.28045		0.783912	-27.9058	0.0989356	-17.7486	0.172793
997	PKD1 (PRKCM, PKCm, PRKD1)	Pan-specific	Protein-serine kinase C mu (Protein kinase D)	Q15139	5.55563	0.743461	14.3211		0.738396	22.9757	0.502427	33.1877	0.33505
998	PKD1 (PRKCM, PKCm, PRKD1)	S205	Protein-serine kinase C mu (Protein kinase D)	Q15139	-37.7234	0.321172	23.0507		0.0796409	-4.2797	0.708086	89.1313	0.173149
999	PKD1 (PRKCM, PKCm, PRKD1)	S910	Protein-serine kinase C mu (Protein kinase D)	Q15139	55.2284	0.000657066	87.9205		0.0453728	-14.8915	0.22467	3.0329	0.788015
1000	PKD1 (PRKCM, PKCm, PRKD1)	S738+S742	Protein-serine kinase C mu (Protein kinase D)	Q15139	-18.4593	0.120577	180.382		0.212727	2.60289	0.820931	629.531	0.156002
1001	PKD1 (PRKCM, PKCm, PRKD1)	S738+S742	Protein-serine kinase C mu (Protein kinase D)	Q15139	-60.5664	0.160416	51.799		0.449952	-75.3586	0.133028	-54.1267	0.394452
1002	PKD2 (PRKD2)	S197+S198	Serine/threonine-protein kinase D2	Q9BZL6	28.426	0.291633	-27.2088		0.326089	6.97974	0.654532	-39.3644	0.108217
1003	PKD3 (PRKCN)	Pan-specific	Protein-serine kinase C nu; Serine/threonine-protein kinase D3	O94806	-17.552	0.309902	9.51262		0.775049	-9.54502	0.747942	20.148	0.463444
1004	PKG1a (PRKG1A)	Pan-specific	cGMP-dependent protein kinase 1, alpha isozyme	Q13976	18.1611	0.279021	-59.2155		0.0159109	48.0643	0.0113514	-48.8941	0.114142
1005	PKG1a (PRKG1A)	T515+T517	cGMP-dependent protein kinase 1, alpha isozyme	Q13976	-10.6237	0.453377	30.6415		0.241216	-9.78705	0.674377	55.1658	0.12333
1006	PKG1a (PRKG1A)	T515+T517	cGMP-dependent protein kinase 1, alpha isozyme	Q13976	-42.9621	0.064472	-1.89507		0.942819	-15.2726	0.130696	23.8462	0.0659953
1007	PKG2 (PRKG2)	Pan-specific	cGMP-dependent protein kinase 2	Q13237	10.3859	0.413865	-63.7829		0.188728	34.9304	0.321527	-45.4319	0.0836215
1008	PKG2 (PRKG2)	Pan-specific	cGMP-dependent protein kinase 2	Q13237	-37.7695	0.00955513	-73.4023		0.139056	-6.23757	0.754632	-67.4883	0.125089
1009	PKM2	Pan-specific	Pyruvate kinase isozymes M1/M2	P14618	10.8312	0.690048	137.576		0.113091	28.1339	0.491394	174.666	0.0305115
1010	PKM2	S37	Pyruvate kinase isozymes M1/M2	P14618	17.0647	0.231054	-5.06577		0.727032	-16.9357	0.111171	-32.6386	0.032267
1011	PKM2	Y148	Pyruvate kinase isozymes M1/M2	P14618	-17.7141	0.134172	22.2292		0.435174	-17.7086	0.307807	22.2372	0.478478
1012	PKM2	Y390	Pyruvate kinase isozymes M1/M2	P14618	37.4414	0.00873962	43.6869		0.304952	-18.7741	0.100615	-15.0831	0.406277
1013	PKN2 (PRK2)	Pan-specific	Serine/threonine-protein kinase N2	Q16513	-2.88012	0.929999	49.5162		0.130848	-25.7646	0.0782842	14.2855	0.522477
1014	PKR1 (PRKR; EIF2AK2)	Pan-specific	Double stranded RNA dependent protein-serine kinase	P19525	100.108	0.127471	-45.1698		0.0118623	-31.6195	0.507948	-81.2635	0.000418014
1015	PKR1 (PRKR; EIF2AK2)	T446	Double-stranded RNA-dependent protein-serine kinase; Interferon-induced, double-stranded RNA-activated protein kinase	P19525	33.6292	0.156837	49.7774		0.0108857	1.28635	0.851733	12.0635	0.549676
1016	PKR1 (PRKR; EIF2AK2)	T446	Double-stranded RNA-dependent protein-serine kinase; Interferon-induced, double-stranded RNA-activated protein kinase	P19525	24.5403	0.426023	7.05391		0.596351			-12.935	0.594008
1017	PLCB3	S1105	1-phosphatidylinositol-4,5-bisphosphate phosphodiesterase beta-3	Q01970	18.2192	0.351599	-15.3512		0.240896	2.34559	0.882485	-26.7172	0.0353808
1018	PLCD1	S460	1-phosphatidylinositol-4,5-bisphosphate phosphodiesterase delta-1	P51178	-34.3999	0.00124812	4.53313		0.818942	-20.8513	0.218293	26.1226	0.0086421
1019	PLCE1	S1096+T1100	1-phosphatidylinositol-4,5-bisphosphate phosphodiesterase epsilon-1	Q9P212	-34.9509	0.0469498	22.3367		0.364334	-20.8896	0.281353	48.7816	0.024063
1020	PLCG1	Pan-specific	1-phosphatidylinositol 4,5-bisphosphate phosphodiesterase gamma-1	P19174	-20.3307	0.348954	6.9673		0.755499	19.5409	0.547566	60.5007	0.0143018
1021	PLCG1	Y771	1-phosphatidylinositol-4,5-bisphosphate phosphodiesterase gamma-2	P19174	-69.7128	0.133075	41.5319		0.0211226	19.7066	0.376759	459.389	0.0089669
1022	PLCG1	Y783	1-phosphatidylinositol-4,5-bisphosphate phosphodiesterase gamma-2	P19174	-0.546998	0.992185	42.8454		0.0489204	22.8264	0.318359	76.4167	0.352846
1023	PLCG1	Y783	1-phosphatidylinositol-4,5-bisphosphate phosphodiesterase gamma-2	P19174	-14.0596	0.537379	-8.3885		0.457458	21.2692	0.123083	29.2716	0.286826
1024	PLCG1	Y977	1-phosphatidylinositol-4,5-bisphosphate phosphodiesterase gamma-2	P19174	-13.66	0.136024	48.9685		0.012321	-6.53886	0.617983	61.2551	0.000390667
1025	PLCG2	Y753	1-phosphatidylinositol-4,5-bisphosphate phosphodiesterase gamma-2	P16885	-28.0899	0.0750688	18.5152		0.179639	1.94106	0.928608	687.701	0.000638628
1026	PLCG2	Y753	1-phosphatidylinositol-4,5-bisphosphate phosphodiesterase gamma-2	P16885	-85.1955	8.3174e-05	-98.2643		0.000455727	-1.60295	0.784551	-97.5395	0.0413516
1027	PLCG2	Y759	1-phosphatidylinositol-4,5-bisphosphate phosphodiesterase gamma-2	P16885	8.22428	0.36438	18.6512		0.282396	-8.84009	0.599484
1028	Plk1 (PLK)	Pan-specific	Polo-like protein-serine kinase 1	P53350	12.0427	0.74262	-20.038		0.254967	21.2771	0.446744	-13.4477	0.535952
1029	Plk1 (PLK)	T210	Polo-like protein-serine kinase 1	P53350	21.2968	0.513315	9.80276		0.568649	-1.94414	0.903088	-11.2358	0.65549
1030	Plk1 (PLK)	Y217	Polo-like protein-serine kinase 1	P53350	10.3021	0.418674	23.0381		0.290082	-2.97718	0.786618	8.22553	0.437448
1031	Plk3 (CNK)	Pan-specific	Polo-like protein-serine kinase 3 (cytokine- inducible kinase (CNK))	Q9H4B4	-31.6327	0.120617	3.46881		0.887057	-3.37084	0.913626	46.2411	0.0280562
1032	Plk4 (SAK; STK18)	Pan-specific	Polo-like kinase-serine 4 (SAK)	O00444	-15.3651	0.351546	1.69036		0.909137	1.2756	0.952882	21.6845	0.0749132
1033	Plk4 (SAK; STK18)	T170	Polo-like kinase-serine 4 (SAK)	O00444	-6.1631	0.679415	1.61208		0.882222	17.0863	0.307528	26.7878	0.181284
1034	PLPB1 (MYT1)	Pan-specific	Myelin transcription factor 1	Q01538	4.45566	0.620843	-38.6638		0.0282311	31.7562	0.0847623	-22.633	0.0960319
1035	PML	S518	Probable transcription factor PML	P29590	24.3011	0.195173	-8.19603		0.267127	19.4491	0.284741	-11.7796	0.550039
1036	POU2F1	S385	POU domain, class 2, transcription factor 1	P14859	-8.72857	0.222671	38.3099		0.0044182	-10.1849	0.344504	36.1031	0.0613034
1037	PP1/Ca pan	Pan-specific	Protein-serine phosphatase 1 - catalytic subunit†- alpha isoform	P62136	73.501	0.22825	-14.3625		0.358494	-2.37854	0.915479	-51.8155	0.207976
1038	PP1/Cb (PPP1CB)	Pan-specific	Protein-serine phosphatase 1 - catalytic subunit†- beta isoform	P62140	-2.52262	0.843815	20.3437		0.580343	40.1072	0.326093	72.9736	0.101245
1039	PP1/Cb (PPP1CB)	T316	Serine/threonine-protein phosphatase PP1-beta catalytic subunit	P62140	-45.4945	0.056921	-0.924082		0.948316	-14.1627	0.303564	56.0285	0.160394
1040	PP2A/Ca (PPP2CA)	Pan-specific	Protein-serine phosphatase 2A - catalytic subunit - alpha and beta isoform	P67775	-1.14165	0.950719	-44.6563		0.167658	-12.9431	0.603723	-51.2631	0.0622086
1041	PP2A/Ca (PPP2CA)	Y307	Protein-serine phosphatase 2A - catalytic subunit - alpha and beta isoform	P67775	93.7412	0.30193	56.1092		0.067439	-13.5255	0.107264	9.33036	0.396843
1042	PP2A/Ca (PPP2CA)	Y307	Serine/threonine-protein phosphatase 2A catalytic subunit alpha isoform	P67775	-17.659	0.0459593	4.10437		0.734958	-13.5867	0.352774	-30.3715	0.475528
1043	PP2Ca (PPM1A; PPPM1A)/'PP2Cb (PPM1B; PPPM1B)	Y362	Protein phosphatase 1A	P35813	-16.9388	0.397398	42.3788		0.0965379	-20.8763	0.071206	35.6292	0.286661
1044	PPARg-1	S112	Peroxisome proliferator-activated receptor gamma	P37231	-4.94436	0.765577	10.8554		0.564943	8.16694	0.459135	26.146	0.234748
1045	PPP1R11 (HCG V)	Y64	Protein phosphatase 1 regulatory subunit 11	O60927	-15.8532	0.132482	-0.833149		0.95217	-0.843841	0.903649	16.8553	0.170143
1046	PPP1R12B	T646	Protein phosphatase 1 regulatory subunit 12B	O60237	-42.5249	0.226405	6.02989		0.741261	-11.0324	0.115027	64.1272	0.212686
1047	PPP2CB	T304	Serine/threonine-protein phosphatase 2A catalytic subunit beta isoform	P62714	-42.3161	0.0791484	1.13731		0.94039	-2.89983	0.770858	70.2459	0.152688
1048	PPP3CC (Calcinerin)	Pan-specific	Serine/threonine-protein phosphatase 2B catalytic subunit gamma isoform	P48454	22.6481	0.534281	-2.0798		0.847842			-20.093	0.490357
1049	PPP3CC (Calcinerin)	S463	Serine/threonine-protein phosphatase 2B catalytic subunit gamma isoform	P48454	-40.4592	0.00326283	-14.2779		0.0563708	11.2231	0.60639	60.1301	0.0786224
1050	PPP5C	Y119	Serine/threonine-protein phosphatase 5	P53041	-21.7703	0.00792354	12.4934		0.238915	-6.6803	0.578636	34.1927	0.0310464
1051	PRC1	T481	Protein regulator of cytokinesis 1	O43663	-10.6567	0.638398	-19.6392		0.347202	90.2402	0.029488	71.1138	0.278232
1052	PRK1 (PKN1)	Pan-specific	Protein kinase C-related protein-serine kinase 1; Protein kinase N1	Q16512	105.845	0.00632712	131.013		0.00932546	1.78297	0.934877	14.2281	0.137014
1053	PRK1 (PKN1)	T774	Protein kinase C-related protein-serine kinase 1; Protein kinase N1	Q16512	-4.83724	0.676745	13.4735		0.390615	-12.265	0.432443	4.61652	0.618858
1054	PRKACA (PKA)	Pan-specific	cAMP-dependent protein kinase catalytic subunit alpha	P17612	137.106	0.126595	96.033		0.0957063	28.7687	0.345242	51.5995	0.232314
1055	PRKACA (PKA)	Pan-specific	cAMP-dependent protein kinase catalytic subunit alpha	P17612	-12.1575	0.58901	-15.8028		0.44018	-32.0682	0.114205	-54.2739	0.140517
1056	PRKACA/B (PKA, PKACA/B)	T196+T198	cAMP-dependent protein kinase catalytic subunit alpha/beta	P17612	12.4492	0.475355	12.6715		0.422245	-16.5373	0.159191	-16.3723	0.301452
1057	PRKACB (PKA)	Y69	cAMP-dependent protein-serine kinase catalytic subunit beta	P22694	0.982915	0.962251	65.0729		0.0800129	-40.0813	0.11777	-2.05318	0.919848
1058	PRKACB (PKA)	S339	cAMP-dependent protein-serine kinase catalytic subunit beta	P22694	63.4665	0.137728	69.59		0.119421	26.6894	0.323229	31.4351	0.399406
1059	PRKAR2A (PKA2RA)	S99	cAMP-dependent protein kinase type II-alpha regulatory subunit	P13861	1.75056	0.933207	64.8474		0.150336	-6.52506	0.761885	51.44	0.158924
1060	PRKX	Pan-specific	Serine/threonine-protein kinase PRKX	P51817	-25.1907	0.000303899	39.9122		0.139219	-18.7291	0.149942	51.9969	0.0476005
1061	PRKX	T201+T203	Serine/threonine-protein kinase PRKX	P51817	-6.89878	0.0746449	14.809		0.278653	-3.95285	0.762134	18.4418	0.0528166
1062	PRKY	Pan-specific	Serine/threonine-protein kinase PRKY	O43930	-23.0565	0.00484169	6.15796		0.63698	-12.1106	0.320506	21.2599	0.127239
1063	PRMT5	T634	Protein arginine N-methyltransferase 5	O14744	-25.1756	0.00859049	10.9125		0.112136	-6.77627	0.19317	38.1859	0.0230282
1064	PRP4K (PRP4, PRPF4B)	Y849	Protein-serine kinase PRP4 homologue	Q13523	-17.6241	0.107703	17.9525		0.128575	-7.71316	0.282332	32.1438	0.0416141
1065	PTEN	Pan-specific	Phosphatidylinositol-3,4,5-trisphosphate 3-phosphatase and protein phosphatase and tensin homolog deleted on chromosome 10	P60484	-53.429	0.00796149	19.3418		0.078678	2.35326	0.837653	149.04	0.00315209
1066	PTEN	Pan-specific	Phosphatidylinositol-3,4,5-trisphosphate 3-phosphatase and protein phosphatase and tensin homolog deleted on chromosome 10	P60484	-59.1066	0.00146684	-2.0447		0.933278	-14.6645	0.138916	115.285	0.0652481
1067	PTEN	S380	Phosphatidylinositol-3,4,5-trisphosphate 3-phosphatase and protein phosphatase and tensin homolog deleted on chromosome 10	P60484	8.10957	0.60507	-6.44349		0.796833	-7.18336	0.739407	-19.6778	0.166709
1068	PTEN	S380+T382+S385	Phosphatidylinositol-3,4,5-trisphosphate 3-phosphatase and protein phosphatase and tensin homolog deleted on chromosome 10	P60484	42.6458	0.302377	35.2835		0.157729	13.7265	0.703409	7.85688	0.829792
1069	PTEN	S380+T382+T383	Phosphatidylinositol-3,4,5-trisphosphate 3-phosphatase and protein phosphatase and tensin homolog deleted on chromosome 10	P60484	-8.77062	0.663556	-19.5023		0.557655			-12.0021	0.813997
1070	PTPN1 (PTP1B)	Pan-specific	Protein-tyrosine phosphatase, non-receptor type 1	P18031	-13.572	0.501369	18.2328		0.37337	-16.4295	0.464089	14.3239	0.467151
1071	PTPN1 (PTP1B)	S50	Tyrosine-protein phosphatase non-receptor type 1	P18031	1.22099	0.960309	51.6899		0.133829	-24.3822	0.219453	13.3209	0.625057
1072	PTPN1 (PTP1B)	Y66	Tyrosine-protein phosphatase non-receptor type 1	P18031	-9.49841	0.590101	86.4161		0.123266	-35.7054	0.125471	32.4346	0.0117829
1073	PTPN11 (PTP1D; PTP2C; SHP2; SHPTP2; Syp)	Pan-specific	Tyrosine-protein phosphatase non-receptor type 11	Q06124	-13.3492	0.379108	-10.3979		0.170641	-13.8637	0.451887	-10.9299	0.31154
1074	PTPN11 (PTP1D; PTP2C; SHP2; SHPTP2; Syp)	Y62	Tyrosine-protein phosphatase non-receptor type 11	Q06124	-29.5508	0.0379	39.9931		0.0339992	-28.1186	0.0349881	42.839	0.0169498
1075	PTPN11 (PTP1D; PTP2C; SHP2; SHPTP2; Syp)	T542	Tyrosine-protein phosphatase non-receptor type 11	Q06124	-30.0319	0.0231867	-24.9522		0.0853526	-0.675353	0.957725	6.53567	0.641866
1076	PTPN11 (PTP1D; PTP2C; SHP2; SHPTP2; Syp)	S580	Tyrosine-protein phosphatase non-receptor type 11	Q06124	54.5938	0.0534202	-96.5006		0.00236934			-97.746	0.0167146
1077	PTPN12 (PTP-PEST, PTPG1)	S39	Protein-tyrosine phosphatase, non-receptor type 12	Q05209	53.75	0.00991084	76.846		0.00232349	-7.92077	0.388706	5.91118	0.557205
1078	PTPN14	S486	Tyrosine-protein phosphatase non-receptor type 14	Q15678	-15.6661	0.0454014	48.1706		0.0352533	-6.19543	0.317791	64.8101	0.0360444
1079	PTPN2	S304	Tyrosine-protein phosphatase non-receptor type 2	P17706	-13.2331	0.179593	15.0668		0.337384	-10.5087	0.33981	18.6797	0.0542516
1080	PTPN21	S637	Tyrosine-protein phosphatase non-receptor type 21	Q16825	-6.99653	0.700449	86.116		0.0442053	-40.1826	0.0601586	19.705	0.384293
1081	PTPN22	Y499	Protein-tyrosine phosphatase, non-receptor type 22	Q9Y2R2	-41.6834	0.154039	45.7914		0.0595416	-10.5158	0.539951	123.71	0.113891
1082	PTPRA	Y798	Receptor-type tyrosine-protein phosphatase alpha	P18433	6.01283	0.665623	21.9212		0.226137	-12.6334	0.0438905
1083	PTPRB	Y1981	Receptor-type tyrosine-protein phosphatase beta	P23467	-19.0908	0.0498444	13.5927		0.499762	-17.6972	0.246679	15.5494	0.257952
1084	PTPRF	Y1621	Receptor-type tyrosine-protein phosphatase F	P10586	-32.2291	0.0559919	-17.2609		0.226059	-14.9828	0.197067	3.79456	0.836418
1085	PTPRK	Y916	Receptor-type tyrosine-protein phosphatase kappa	Q15262	-11.044	0.272517	6.29464		0.503177	-6.21513	0.154141	12.0647	0.461232
1086	PTPRM	Y929	Receptor-type tyrosine-protein phosphatase mu	P28827	-14.5339	0.501816	30.5682		0.0867886	4.3339	0.405995	59.3929	0.147898
1087	PTRF	Y308	Polymerase I and transcript release factor	Q6NZI2	-0.643767	0.896825	45.4672		0.017424	-11.975	0.181218	28.8771	0.0298857
1088	PU.1	S146	Transcription factor PU.1	P17947	-31.2194	0.0117805				-10.3243	0.357569	29.9	0.0688962
1089	PXN	Pan-specific	Paxillin 1	P49023	82.005	0.00838513	-9.9172		0.593398	25.6146	0.193348	-37.8275	0.0290302
1090	PXN	Y31	Paxillin 1	P49023	106.986	0.421955	47.6323	78	0.0243875	21.2994	0.505365	-13.4836	0.826407
1091	PXN	Y118	Paxillin 1	P49023	14.5019	0.319584	107.379		0.00197311	-21.0366	0.0797589	43.0135	0.0913047
1092	PYK2 (PTK2B)	Pan-specific	Protein-tyrosine kinase 2	Q14289	13.2033	0.302446	17.8645		0.351831	12.5073	0.530372	24.0718	0.538382
1093	PYK2 (PTK2B)	Pan-specific	Protein-tyrosine kinase 2	Q14289	-39.7022	0.0557693	-15.838		0.485622	-11.1089	0.540007	17.1398	0.337275
1094	PYK2 (PTK2B)	Y402	Protein tyrosine kinase 2 beta	Q14289	16.3111	0.17582	71.5155		0.0323582	-12.6834	0.259204	63.6317	0.0494202
1095	PYK2 (PTK2B)	Y402	Protein tyrosine kinase 2 beta	Q14289	-22.9988	0.0517273	44.3006		0.0696753	-14.2685	0.079385	26.422	0.0766722
1096	PYK2 (PTK2B)	Y579	Protein tyrosine kinase 2 beta	Q14289	30.2728	0.627726	129.78		0.00990197	-20.1643	0.505862	40.8171	0.299061
1097	PYK2 (PTK2B)	Y579+Y580	Protein tyrosine kinase 2 beta	Q14289	-13.7533	0.0929992	27.5003		0.223582	-19.5979	0.183348	18.86	0.131181
1098	Rac1	Pan-specific	Ras-related C3 botulinum toxin substrate 1	P63000	-11.008	0.490209	224.486		0.0698146	-37.1073	0.209173	129.322	0.116418
1099	Rac1/cdc42	S71	Ras-related C3 botulinum toxin substrate 1	P63000	-75.98	0.0199383	156.605		0.010381	-24.94	0.388541	701.862	0.00244558
1100	Raf-A (ARaf)	Pan-specific	A-Raf proto-oncogene serine/threonine-protein kinase	P10398	1.76432	0.921254	28.8469		0.0598475	-8.45265	0.170057	21.7283	0.188031
1101	Raf-A (ARaf)	Pan-specific	A-Raf proto-oncogene serine/threonine-protein kinase	P10398	-3.09901	0.700325	7.7044		0.519141	-12.1099	0.13447	-6.97969	0.770636
1102	Raf-A (ARaf)	Y302	A-Raf proto-oncogene serine/threonine-protein kinase	P10398	-9.34283	0.474444	39.6231		0.0514371	-21.1592	0.0582196	21.4244	0.145463
1103	Raf-B (BRaf)	Pan-specific	B-Raf proto-oncogene serine-threonine-protein kinase; RafB proto-oncogene-encoded protein-serine kinase	P15056	-11.2478	0.335169	-3.98234		0.711362	-3.43193	0.722317	14.2844	0.202852
1104	Raf-B (BRaf)	Pan-specific	B-Raf proto-oncogene serine-threonine-protein kinase; RafB proto-oncogene-encoded protein-serine kinase	P15056	-27.3996	0.0939557	-9.77876		0.630107	-8.03616	0.676533	4.47339	0.73005
1105	Raf-B (BRaf)	S446+S447	B-Raf proto-oncogene serine-threonine-protein kinase; RafB proto-oncogene-encoded protein-serine kinase	P15056	-22.3786	0.0442227	30.4767		0.282587	-11.2476	0.561577	49.1871	0.0385046
1106	Raf-B (BRaf)	S729	B-Raf proto-oncogene serine-threonine-protein kinase; RafB proto-oncogene-encoded protein-serine kinase	P15056	-33.588	0.25871	108.835		0.017567	-49.7611	0.0301175	57.9786	0.0906557
1107	Raf1 (RafC)	Pan-specific	Raf1 proto-oncogene-encoded protein-serine kinase	P04049	20.8614	0.288952	11.9578		0.397979	-6.54702	0.285915	12.447	0.320811
1108	Raf1 (RafC)	Pan-specific	Raf1 proto-oncogene-encoded protein-serine kinase	P04049	-13.6481	0.233773	3.90255		0.753431	-10.7788	0.198251	-17.3515	0.331164
1109	Raf1 (RafC)	S259	Raf1 proto-oncogene-encoded protein-serine kinase	P04049	-18.3949	0.587661	11.2763		0.0697274	-11.4557	0.457759	20.7385	0.582439
1110	Raf1 (RafC)	S296	Raf1 proto-oncogene-encoded protein-serine kinase	P04049	-32.7334	0.10228	2.52108		0.92181	-25.8258	0.0937088	13.0491	0.425278
1111	Raf1 (RafC)	S621	Raf1 proto-oncogene-encoded protein-serine kinase	P04049	-37.5534	0.00635721	68.3775		0.0439028	-23.9117	0.0569436	105.16	0.0280174
1112	Raf1 (RafC)	S301+T303	Raf1 proto-oncogene-encoded protein-serine kinase	P04049	-37.5038	0.0188719	26.4431		0.198532	-43.5589	0.0345675	14.1924	0.484754
1113	RARA	S77	Retinoic acid receptor alpha	P10276	-31.2054	0.267716				-7.38301	0.410535	34.589	0.310357
1114	Rb	Pan-specific	Retinoblastoma-associated protein 1	P06400	117.826	0.125441	19.0981		0.449897	17.7706	0.393779	-35.6081	0.287679
1115	Rb	T356	Retinoblastoma-associated protein 1	P06400	-42.3256	0.0110026	93.4137		0.0677799	-18.3438	0.283619	173.837	0.0151591
1116	Rb	S608	Retinoblastoma-associated protein 1	P06400	-15.0444	0.443491	47.527		0.11202	-18.3386	0.249097	41.8067	0.0359614
1117	Rb	S612	Retinoblastoma-associated protein 1	P06400	-32.0058	0.259914	-1.97013		0.958128	-12.8032	0.563909	25.715	0.606832
1118	Rb	S780	Retinoblastoma-associated protein 1	P06400	-92.7504	0.0370293	131.758		0.0201897	-0.639809	0.978536	3076.39	0.000712879
1119	Rb	S795	Retinoblastoma-associated protein 1	P06400	-29.5501	0.0909024	18.8602		0.400979	-28.2751	0.0931101	21.0113	0.387122
1120	Rb	T821	Retinoblastoma-associated protein 1	P06400	6.5326	0.623605	270.871		0.027365	-48.2696	0.0724591	80.0886	0.0544604
1121	Rb	T826	Retinoblastoma-associated protein 1	P06400	35.5825	0.276297	93.2693		0.0785491	-22.0175	0.252422	11.1621	0.481091
1122	Rb	S249+T252	Retinoblastoma-associated protein 1	P06400	-21.7626	0.0870458	101.254		0.0165635	-40.6498	0.013437	52.6692	0.0180114
1123	Rb	T821+T826	Retinoblastoma-associated protein 1	P06400	-1.98987	0.924876	-55.5295		0.0281074	35.5694	0.259932	-38.4875	0.0352234
1124	RBM9 iso6	T7	RNA-binding protein 9	O43251	-23.6894	0.0613028	42.3252		0.0532751	-29.2632	0.0909746	31.9297	0.0348625
1125	RDBP	S89+T91	Negative elongation factor E	P18615	0.986817	0.814697	31.7788		0.0175943	-20.4597	0.0240596	3.79307	0.446024
1126	RelB	Pan-specific	Transcription factor RelB	Q01201	123.086	0.135794	206.477		0.0562354	-29.7761	0.190878
1127	RelB	S552	Transcription factor RelB	Q01201	66.7952	0.209454	144.446		0.0382242	-31.4482	0.246311	-3.526	0.936774
1128	Ret (GDNF receptor)	Pan-specific	Proto-oncogene tyrosine-protein kinase receptor Ret	P07949	-15.599	0.272222	19.4828		0.468641	-0.644276	0.971493	49.0505	0.184775
1129	Ret (GDNF receptor)	Pan-specific	Proto-oncogene tyrosine-protein kinase receptor Ret	P07949	-21.6249	0.179117	17.576		0.234879	-19.6664	0.247923	13.7247	0.373323
1130	Ret (GDNF receptor)	Y905	Proto-oncogene tyrosine-protein kinase receptor Ret	P07949	-37.9999	0.202759	83.2746		0.0114324	-20.1508	0.041388	136.037	0.0373229
1131	RIOK1	Y466	Serine/threonine-protein kinase RIO1	Q9BRS2	-25.2992	0.026777	29.5848		0.261153	-18.9163	0.255868	40.6572	0.0365039
1132	RIOK2	S332+S335+S337	Serine/threonine-protein kinase RIO2	Q9BVS4	-28.8346	0.0551511	-5.63028		0.6913	1.32195	0.945233	34.3591	0.0237435
1133	RIPK1 (RIP; RIPK)	Pan-specific	Receptor-interacting protein-serine/threonine kinase 1	Q13546	22.7055	0.0616547	198.745		0.0118492	-31.2073	0.0649687	67.4862	0.0410269
1134	RIPK1 (RIP; RIPK)	Y384	Receptor-interacting protein-serine kinase 1	Q13546	3.8284	0.789338	42.198		0.23398	-6.47867	0.709769	28.0819	0.188127
1135	RIPK2 (RICK; RIP2; CARD3)	Pan-specific	Receptor-interacting serine-threonine-protein kinase 2	O43353	-8.49799	0.660978	21.3886		0.489103	53.1385	0.270477	80.9079	0.085528
1136	RIPK2 (RICK; RIP2; CARD3)	Pan-specific	Receptor-interacting serine-threonine-protein kinase 2	O43353	-27.7476	0.194423	-38.0314		0.347819	7.67926	0.762761	3.71118	0.422264
1137	RIPK2 (RICK; RIP2; CARD3)	S176	Receptor-interacting serine/threonine-protein kinase 2 (RIPK2)	O43353	-25.8721	0.0239776	53.8889		0.0808609	-34.0173	0.0207654	36.9796	0.117239
1138	RIPK2 (RICK; RIP2; CARD3)	Y381	Receptor-interacting serine/threonine-protein kinase 2 (RIPK2)	O43353	-3.76842	0.64567	63.5194		0.0616864	-24.0158	0.136461	29.1145	0.12167
1139	ROCK1 (ROKb)	Pan-specific	Rho-associated protein kinase 1	Q13464	5.06767	0.812769	78.7576		0.155012	-3.67361	0.81718	63.8855	0.214954
1140	ROCK1 (ROKb)	Y913	Rho-associated protein kinase 1	Q13464	12.7325	0.452171	48.234		0.118274	-6.85478	0.546746	22.4784	0.382799
1141	ROCK2 (ROKa)	Pan-specific	Rho-associated protein kinase 2	O75116	87.5731	0.264941	275.22		0.00491393	-33.7777	0.224904	4272.07	0.000580313
1142	ROCK2 (ROKa)	Pan-specific	Rho-associated protein kinase 2	O75116	-95.3356	0.00852831	230.877		0.0232266	-38.3669	0.211936	32.4707	0.432281
1143	ROCK2 (ROKa)	Y722	Rho-associated protein kinase 2	O75116	-50.5147	0.163254	71.78		0.206519	-8.84295	0.555154	216.437	0.0483449
1144	Ron (RONa)	Pan-specific	Macrophage-stimulating protein receptor alpha chain	Q04912	-53.1664	0.169982	14.7043		0.523816	-15.0834	0.39764	107.977	0.15098
1145	Ron (RONa)	Y1238	Macrophage-stimulating protein receptor alpha chain	Q04912	-49.8489	0.0858269	72.439		0.0149112	-20.2189	0.0973966	174.319	0.0212428
1146	Ron (RONa)	Y1238+Y1239	Macrophage-stimulating protein receptor alpha chain	Q04912	-25.5072	0.0247129	34.8319		0.00614337	-19.1268	0.036131	46.3803	0.00970047
1147	ROR2 (RON2)	Y645+Y646	Neurotrophic tyrosine kinase, receptor-related 2	Q01974	-83.9471	0.00237168	-12.4932		0.238623	-1.59365	0.893136	436.428	0.00654598
1148	RORA	S35	Nuclear receptor ROR-alpha	P35398	29.4387	0.0770724	85.6555		0.0125228	-17.6623	0.0469225	18.098	0.176422
1149	Ros	Pan-specific	Orosomucoid 1 receptor-tyrosine kinase; Proto-oncogene tyrosine-protein kinase ROS1	P08922	-77.9705	0.00996303	10.7123		0.457279	6.37729	0.760948	340.299	0.00961726
1150	Ros	Pan-specific	Orosomucoid 1 receptor-tyrosine kinase; Proto-oncogene tyrosine-protein kinase ROS1	P08922			-10.1113		0.606657	-12.3893	0.299928	-4.7194	0.732698
1151	Ros	Y2114+Y2115	Orosomucoid 1 receptor-tyrosine kinase; Proto-oncogene tyrosine-protein kinase ROS1	P08922	-2.37398	0.845363	45.0097		0.0696416	-16.5296	0.322642	23.9834	0.0530428
1152	RPS6	S236	40S Ribosomal S6	P62753	-39.37	0.0365312	81.1289		0.0566084	-22.7809	0.2381	130.688	0.0138841
1153	RPS6	S235+S236	40S Ribosomal S6	P62753	-73.6319	0.0470792	-6.59321		0.45195	20.8322	0.189133	328.038	0.00342325
1154	RPS6	S235+S236+S240	40S Ribosomal S6	P62753	22.8376	0.0292804	35.2516		0.0490328	6.98753	0.563492	17.7997	0.0254856
1155	RSK1 (RPS6KA1, p90RSK)	Pan-specific	Ribosomal S6 protein-serine kinase 1; Ribosomal protein S6 kinase alpha 2	Q15418	4.37229	0.402522	3.39926		0.885769	23.1124	0.327953	21.9646	0.227167
1156	RSK1 (RPS6KA1, p90RSK)	S221	Ribosomal S6 protein-serine kinase 1; Ribosomal protein S6 kinase alpha 2	Q15418	-8.09602	0.25443	40.6258		0.019369	-20.6153	0.00347984	21.4696	0.199295
1157	RSK1 (RPS6KA1, p90RSK)	T348	Ribosomal S6 protein-serine kinase 1; Ribosomal protein S6 kinase alpha 2	Q15418	654.649	0.166264	136.559		0.474769	116.47	0.353809	-32.1434	0.722798
1158	RSK1 (RPS6KA1, p90RSK)	S352	Ribosomal S6 protein-serine kinase 1; Ribosomal protein S6 kinase alpha 2	Q15418	18.1996	0.659715	137.011		0.177451	-46.1944	0.247896	7.88951	0.846913
1159	RSK1 (RPS6KA1, p90RSK)	S380	Ribosomal S6 protein-serine kinase 1; Ribosomal protein S6 kinase alpha 2	Q15418	12.9253	0.151055	141.587		0.0834332	8.62873	0.487576	145.743	0.0720328
1160	RSK1 (RPS6KA1, p90RSK)	S380	Ribosomal S6 protein-serine kinase 1; Ribosomal protein S6 kinase alpha 2	Q15418	-31.4314	0.0971058	46.5976		0.121172	-30.2516	0.154683	41.0199	0.0682185
1161	RSK1 (RPS6KA1, p90RSK)	T573	Ribosomal S6 protein-serine kinase 1; Ribosomal protein S6 kinase alpha 2	Q15418	-8.6884	0.2709	40.257		0.166837	-11.9515	0.415535	35.2449	0.0305617
1162	RSK1 (RPS6KA1, p90RSK)	Y220+S221	Ribosomal S6 protein-serine kinase 1; Ribosomal protein S6 kinase alpha 2	Q15418	-28.7805	0.0380535				9.92181	0.0698642	54.4203	0.0361209
1163	RSK1 (RPS6KA1, p90RSK)	S221/S227	Ribosomal S6 protein-serine kinase 1; Ribosomal protein S6 kinase alpha 2	Q15418	22791	0.0200649	-98.0927		0.301585	5910.53	0.301593	-99.4992	0.0202087
1164	RSK1 (RPS6KA1, p90RSK)	S363/S369	Ribosomal S6 protein-serine kinase 1; Ribosomal protein S6 kinase alpha 2	Q15418	6.61284	0.901242	54.2567		0.242402	-38.1211	0.180032	-10.4682	0.836533
1165	RSK2 (RPS6KA3)	Pan-specific	Ribosomal S6 protein-serine kinase 2; Ribosomal protein S6 kinase alpha-3	P51812	-10.7764	0.417919	18.3631		0.250331	8.77269	0.50944	44.2966	0.0275341
1166	RSK2 (RPS6KA3)	Pan-specific	Ribosomal S6 protein-serine kinase 2; Ribosomal protein S6 kinase alpha-3	P51812	-37.378	0.185657	13.4469		0.717247	-20.9877	0.575343	43.1399	0.139063
1167	RSK2 (RPS6KA3)	T577	Ribosomal S6 protein-serine kinase 2; Ribosomal protein S6 kinase alpha-3	P51812	-49.2334	0.0322182	42.7878		0.117625	-19.526	0.255688	126.344	0.00814494
1168	RSK3 (RPS6KA2)	Y217+S218	Ribosomal S6 protein-serine kinase 3; Ribosomal protein S6 kinase alpha-3	Q15349	-5.76205	0.617643	18.5512		0.332555	-7.97337	0.274064	15.7694	0.209862
1169	RXRa	S260	Retinoic acid receptor RXR-alpha	P19793	-9.00003	0.37919	14.3628		0.512295	-5.81287	0.577404	18.3682	0.0608124
1170	SATB1	S38	DNA-binding protein SATB1	Q01826	-20.621	0.260376	-35.1576		0.0509292	21.707	0.190297	-0.581054	0.972301
1171	SCYL1	S754	N-terminal kinase-like protein	Q96KG9	-30.228	0.0328424	6.34341		0.692779	-9.44181	0.475496	38.0248	0.0654894
1172	SGK1	Pan-specific	Serine-threonine-protein kinase Sgk1	O00141	-25.8183	0.022673	-38.653		0.00617257	-10.464	0.188555	-25.9553	0.002324
1173	Sgk223	Y413	Tyrosine-protein kinase SgK223; Homologue of rat pragma of Rnd2	Q86YV5	-5.2243	0.239508	57.7389		0.0322836	-27.5169	0.0236482	20.6364	0.00950352
1174	SgK269 (PEAK1)	Y635	Tyrosine-protein kinase SgK269; Pseudopodium-enriched atypical kinase 1	Q9H792	-8.91677	0.105827	-1.9047		0.876241	-5.51652	0.690169	1.75732	0.870944
1175	SgK288 (ANKK1)	Pan-specific	Protein kinase Sgk288; Protein kinase PKK2	Q8NFD2	-7.53594	0.00109481	35.7762		0.272865	-16.4214	0.397481	22.7286	0.0634226
1176	SH2BP1	T925	RNA polymerase-associated protein CTR9 homolog	Q6PD62	2.24834	0.829132	0.722606		0.958441	-17.3465	0.170897	-18.5799	0.0482731
1177	Shc1 (Shc)	Y349	SH2 domain-containing transforming protein 1	P29353	46.5833	0.13592	1.31911		0.990111	-37.2043	0.108865	-56.5953	0.358504
1178	Shc1 (Shc)	Y349+Y350	SH2 domain-containing transforming protein 1	P29353	-60.9057	0.198011	38.0661		0.464417	17.9403	0.326347	316.52	0.202132
1179	SHIP1 (INPP5D)	Pan-specific	Phosphatidylinositol-3,4,5-trisphosphate 5-phosphatase 1	Q92835	-3.25391	0.78637	-27.7819		0.0873991	16.2076	0.176251	-13.2545	0.197252
1180	SHIP1 (INPP5D)	Y187	Phosphatidylinositol 3,4,5-trisphosphate 5-phosphatase 1	Q92835	-36.4073	0.00772786	8.65071		0.782793	-18.2643	0.280522	39.6488	0.0894484
1181	SHIP2 (INPPL1)	Pan-specific	Phosphatidylinositol-3,4,5-trisphosphate 5-phosphatase 2	O15357	-11.1853	0.230719	6.18048		0.562899	1.52809	0.767201	21.3797	0.200408
1182	SHIP2 (INPPL1)	Y886	Phosphatidylinositol-3,4,5-trisphosphate 5-phosphatase 2	O15357	-9.87914	0.108182	38.5556		0.0686499	-12.9566	0.197604	33.8241	0.00163462
1183	SIK (SNF1LK)	Pan-specific	Salt-inducible serine/threonine-protein kinase SIK1; Serine-threonine-protein kinase SNF1-like kinase 1	P57059	-29.6856	0.0983112	-3.92645		0.429398	-10.0551	0.196724	9.29912	0.235936
1184	SIK (SNF1LK)	Pan-specific	Salt-inducible serine/threonine-protein kinase SIK1; Serine-threonine-protein kinase SNF1-like kinase 1	P57059	-31.2609	0.0892482	-24.411		0.211985	-21.7983	0.16444	-3.30796	0.635551
1185	SIK (SNF1LK)	T182	Salt-inducible serine/threonine-protein kinase SIK1; Serine-threonine-protein kinase SNF1-like kinase 1	P57059	-39.1577	0.0128793	-0.959299		0.966549	-2.49359	0.900559	58.7235	0.0173632
1186	SIK2 (QIK)	Pan-specific	Salt-inducible serine/threonine-protein kinase SIK2; Serine-threonine-protein kinase SNF1-like kinase 2	Q9H0K1	-4.07818	0.772005	-15.5098		0.0951985	-3.72279	0.678658	-21.449	0.0381231
1187	SIK2 (QIK)	Pan-specific	Salt-inducible serine/threonine-protein kinase SIK2; Serine-threonine-protein kinase SNF1-like kinase 2	Q9H0K1	-10.201	0.488327	-36.6136		8.35278e-05	-10.8209	0.56629	-32.0409	0.0443779
1188	SIK2 (QIK)	S358	Salt-inducible serine/threonine-protein kinase SIK2; Serine-threonine-protein kinase SNF1-like kinase 2	Q9H0K1	22.7146	0.115919	-10.991		0.0339778	4.13395	0.410417	-24.4682	0.0446341
1189	SIK3 (QSK)	Pan-specific	Salt-inducible serine/threonine-protein kinase SIK3	Q9Y2K2	-1.6431	0.820025	-21.9741		0.0213678	12.398	0.0291442	-6.73825	0.510394
1190	SIK3 (QSK)	Pan-specific	Salt-inducible serine/threonine-protein kinase SIK3	Q9Y2K2	-5.96415	0.414871	-31.3114		0.00570118	11.3605	0.107507	-22.2302	0.0875663
1191	SIK3 (QSK)	T163	Salt-inducible serine/threonine-protein kinase SIK3	Q9Y2K2	-17.1032		-17.1032		0.015132	2.78558	0.610059	-15.1415	0.296977
1192	SIK3 (QSK)	T411	Salt-inducible serine/threonine-protein kinase SIK3	Q9Y2K2	4.1951	0.610097	-3.2534		0.520624	3.34509	0.503378	-4.04263	0.642702
1193	SIN3A	S832	Paired amphipathic helix protein Sin3a	Q96ST3	2.01922	0.55885	-2.60873		0.871966	-3.65547	0.729289	-8.026	0.283318
1194	SIT	Y90	Signaling threshold-regulating transmembrane adapter 1	Q9Y3P8	12.6532	0.185447	13.849		0.189554	4.03026	0.556674	5.13456	0.598363
1195	SIT	Y95	Signaling threshold-regulating transmembrane adapter 1	Q9Y3P8	-11.8454	0.131823	14.6968		0.303805	-16.3896	0.0681301	8.78436	0.205372
1196	SLK	S189	STE20-like serine/threonine-protein kinase; CTCL tumour antigen se20-9	Q9H2G2	-21.1126	0.131318	-10.8523		0.52297	14.4508	0.546312	29.3365	0.0506404
1197	Smad1	Pan-specific	SMA- and mothers against decapentaplegic homologue 1	Q15797	29.3749	0.234807	-20.4893		0.320382	45.1849	0.170764	-10.7729	0.680474
1198	Smad2	T220	Mothers against decapentaplegic homologue 2	Q15796	30.3929	0.0593052	24.6628		0.0381454	6.68301	0.764352	1.99489	0.898364
1199	Smad2/3	Pan-specific	Mothers against decapentaplegic homologue 2/3	Q15796	12.0108	0.601129	-2.01111		0.840967	11.3558	0.092108	-2.58413	0.934309
1200	Smad3	T8	Mothers against decapentaplegic homologue 3	P84022	-10.4817	0.0996354	-12.9792		0.176635	-2.35906	0.683323	-5.08319	0.476297
1201	SMARCB1	T134	SWI/SNF-related matrix-associated actin-dependent regulator of chromatin subfamily B member 1	Q12824	12.478	0.267644	-22.2255		0.0788695	22.7857	0.0464496	-15.0981	0.276926
1202	SMC1A	S957	Structural maintenance of chromosomes protein 1A	Q14683	22.0244	0.184479	-46.1588		0.00197997	2.66174	0.795324	-54.7022	0.0186964
1203	SMG1	Pan-specific	Serine/threonine-protein kinase SMG1; Lambda/iota protein kinase C-interacting protein	Q96Q15	2.57105	0.810085	14.3656		0.153856	7.00571	0.521139	16.6461	0.179019
1204	SMG1	Pan-specific	Serine/threonine-protein kinase SMG1; Lambda/iota protein kinase C-interacting protein	Q96Q15	-18.2365	0.0150584	-24.6748		0.0449989	4.61641	0.648049	-1.42022	0.548211
1205	SMG1	T3550	Serine/threonine-protein kinase SMG1; Lambda/iota protein kinase C-interacting protein	Q96Q15	96.9748	0.0492476	8.67278		0.740488	47.8061	0.331944	-18.454	0.192146
1206	SNCA (a-Synuclein)	S129	Alpha-synuclein	P37840	87.4421	0.116713	52.6074		0.153818	31.1033	0.182986	6.73882	0.855321
1207	SND1	Y908	Staphylococcal nuclease domain-containing protein 1	Q7KZF4	-37.0944	0.0401815	-38.9578		0.0106697	13.9383	0.262179	10.5632	0.374902
1208	snRNP 70	Y126	U1 small nuclear ribonucleoprotein 70 kDa	P08621	-26.0671	0.0340347	-21.319		0.128385			6.34996	0.557188
1209	SOCS7	Y561	Suppressor of cytokine signaling 7	O14512	9.62833	0.177062	3.72007		0.600302	9.93859	0.241	4.0136	0.522889
1210	SPT5	T791	Transcription elongation factor SPT5	O00267	-23.1399	0.0102124	-1.12678		0.917367	-4.05347	0.780175	23.4261	0.0325068
1211	Src	Pan-specific	Src proto-oncogene-encoded protein-tyrosine kinase	P12931	187.093	0.0286584	-36.7132		0.00171456	108.524	0.0835045	-42.4164	0.022657
1212	Src	Pan-specific	Src proto-oncogene-encoded protein-tyrosine kinase	P12931	43.9406	0.171996	-47.9373		0.126031	30.9692	0.228422	-62.1854	0.0370079
1213	Src	Y419	Src oncogene-encoded protein-tyrosine kinase	P12931	80.2289	0.205869	65.9598		0.0760879	18.3492	0.135845	1860.63	0.000388668
1214	Src	Y419	Src oncogene-encoded protein-tyrosine kinase	P12931	-90.2737	0.0266039	30.0821		0.306178	14.905	0.59086	-14.5802	0.709484
1215	Src	Y530	Src oncogene-encoded protein-tyrosine kinase	P12931	98.4582	0.0542211	28.5158		0.643849	32.5963	0.512647	-9.05308	0.761746
1216	Src	Y530	Src oncogene-encoded protein-tyrosine kinase	P12931	-22.3946	0.340479	-34.5589		0.0577354	7.8522	0.537713	-14.1345	0.501254
1217	SRF	S224	Serum response factor	P11831	-33.5835	0.0131823	-29.124		0.06639	2.54146	0.833887	9.42662	0.369109
1218	SRPK1	S222	Serine/arginine-rich protein-specific kinase 1; SRPK1a protein kinase	Q96SB4	-16.8361	0.445371	-28.6492		0.158733	-2.75326	0.872631	-16.5668	0.296525
1219	SRPK1	S587	Serine/arginine-rich protein-specific kinase 1; SRPK1a protein kinase	Q96SB4	-4.93298	0.659189	-21.8922		0.0586721	6.28059	0.31571	-12.679	0.238858
1220	SRPK2	Pan-specific	Serine/arginine-rich protein-specific kinase 2; Serine kinase SRPK2	P78362	-36.0622	0.00837238	-34.0028		0.0191785	8.07006	0.309718	11.551	0.215684
1221	SRPK2	Y319	Serine/arginine-rich protein-specific kinase 2; Serine kinase SRPK2	P78362	-15.0479	0.313279	-32.3077		0.210046	11.9851	0.581377	-10.7671	0.58266
1222	SSRP1	Y441+S444	FACT complex subunit SSRP1	Q08945	9.9588	0.382381	-24.3248		0.100291	17.6479	0.170236	-19.033	0.0793814
1223	STAG2	Y433	Putative uncharacterized protein DKFZp781H1753	Q8N3U4	-20.563	0.090745	-32.1184		0.0064602	-2.7327	0.665454	-16.8818	0.131201
1224	STAM2	Y374	Signal transducing adapter molecule 2	O75886	-47.812	0.0762096	-18.0571		0.304235	13.5562	0.549003	78.3002	0.0248616
1225	STAT1	Pan-specific	Signal transducer and activator of transcription 1 alpha	P42224	-9.08474	0.460384	-37.1103		0.0110037	40.4694	0.0045511	-2.83172	0.884077
1226	STAT1	Y701	Signal transducer and activator of transcription 1-alpha/beta	P42224	-8.82286	0.338127	-15.9257		0.0963207	16.6336	0.0604503	7.54776	0.517311
1227	STAT1	S727	Signal transducer and activator of transcription 1-alpha/beta	P42224	-33.4508	0.0264155	-25.7329		0.0729925	5.57981	0.549972	17.8243	0.249827
1228	STAT2	Y690	Signal transducer and activator of transcription 2	P52630	-8.23014	0.570451	-8.42961		0.521158	9.9383	0.316338	9.69933	0.416033
1229	STAT3	Y705	Signal transducer and activator of transcription 3	P40763	-16.7408	0.0838839				7.54017	0.590169	29.4916	0.078092
1230	STAT3	S727	Signal transducer and activator of transcription 3	P40763	9.30187	0.719237	-27.6503		0.0571852	18.1187	0.104453	1.02579	0.885066
1231	STAT3	S727	Signal transducer and activator of transcription 3	P40763	-31.9867	0.0104217	-53.5612		0.0436919	-5.02928	0.495106	-49.8152	0.0737702
1232	STAT3	Y705+T708	Signal transducer and activator of transcription 3	P40763	-21.2743	0.0247348	20.1569		0.231235	-8.8286	0.408999	39.1523	0.0068348
1233	STAT4	Pan-specific	Signal transducer and activator of transcription 4	Q14765	-51.7825	0.0107221	-66.8459		0.00818807	6.66575	0.129581	-26.6573	0.260038
1234	STAT4	Y693	Signal transducer and activator of transcription 4	Q14765	-28.7575	0.248877	-3.023		0.60357	4.85014	0.48718	42.7246	0.238967
1235	STAT4	S721	Signal transducer and activator of transcription 4	Q14765	-55.1933	0.0090918	-19.3005		0.190341	0.536021	0.967548	81.0712	0.0119485
1236	STAT5	Y694	Signal transducer and activator of transcription 5	P42229	32.2035	0.198988	82.5648		0.0287223	15.8603	0.138014	37.4918	0.0966323
1237	STAT5A	Y694	Signal transducer and activator of transcription 5A	P42229	-48.8636	0.00627164	-6.91283		0.250469			110.909	0.0023409
1238	STAT5A	S780	Signal transducer and activator of transcription 5A	P42229	-25.7551	0.0130494	-20.1133		0.0667479	8.04053	0.431985	16.2503	0.110676
1239	STAT6	Pan-specific	Signal transducer and activator of transcription 6	P42226	15.5692	0.207102	27.9958		0.0860207	-8.00251	0.320641	1.88954	0.888496
1240	STAT6	Y641	Signal transducer and activator of transcription 6	P42226	-2.45199	0.633887	-6.5718		0.256901	5.5749	0.431198	1.11608	0.908525
1241	Syk	Pan-specific	Spleen protein-tyrosine kinase	P43405	-2.26424	0.872443	-33.6403		0.0511076	38.5639	0.0474614	-5.91919	0.670006
1242	Syk	Y323	Spleen protein-tyrosine kinase	P43405	-12.647	0.432208	21.1098		0.291378			37.967	0.161642
1243	Syk	Y352	Spleen protein-tyrosine kinase	P43405	-15.023	0.309206	43.4507		0.283527	18.0181	0.257142	99.2278	0.102986
1244	Syk	Y525+Y526	Spleen protein-tyrosine kinase	P43405	8.30758	0.704033	6.38666		0.727806	12.4012	0.498631	10.4077	0.568828
1245	TAK1 (MAP3K7)	Pan-specific	TGF-beta-activated protein-serine kinase 1; Mitogen-activated protein kinase kinase kinase 7	O43318	74.8004	0.0142878	36.0771		0.0584611	33.9436	0.120397	-10.2886	0.424196
1246	TAK1 (MAP3K7)	Pan-specific	TGF-beta-activated protein-serine kinase 1; Mitogen-activated protein kinase kinase kinase 7	O43318	-1.60342	0.919697	-38.4586		0.0180106	15.2405	0.0357049	-16.226	0.267976
1247	TAK1 (MAP3K7)	S439	TGF-beta-activated protein-serine kinase 1; Mitogen-activated protein kinase kinase kinase 7	O43318	-9.24079	0.218247	-8.85529		0.316506	5.70938	0.648612	6.15839	0.604058
1248	TAK1 (MAP3K7)	T184+T187	TGF-beta-activated protein-serine kinase 1; Mitogen-activated protein kinase kinase kinase 7	O43318	-5.80751	0.50617	9.24351		0.547935	14.1963	0.375589	32.4437	0.0286175
1249	TAO1 (TAOK1)	S181	Serine/threonine-protein kinase TAO1	Q7L7X3	-36.3068	0.00741962	-2.5466		0.878496	7.1474	0.473557	63.9401	0.0549067
1250	TAO1 (TAOK1)	Y309	Serine/threonine-protein kinase TAO1	Q7L7X3	21.9382	0.229783	8.62281		0.403291	6.23731	0.497494	-5.36355	0.723452
1251	TAO3 (JIK, TAOK3)	Pan-specific	Protein-serine/threonine kinase TAO3	Q9H2K8	31.6696	0.131448	-25.8201		0.102819	27.8314	0.0932454	12.0814	0.243856
1252	TAO3 (JIK, TAOK3)	Pan-specific	Serine/threonine-protein kinase TAO3	Q9H2K8	-15.3961	0.0616775	-70.7329		0.00503212	20.9746	0.0432222	-73.1102	0.000848495
1253	TARDBP	S409+S410	TAR DNA-binding protein 43	Q13148	3.87214	0.699619	-0.912418		0.911107	3.335	0.590281	-1.42481	0.943946
1254	Tau	S396	Microtubule-associated protein tau	P10636	20.656	0.310732	180.411		0.324021	47.787	0.0165816	243.464	0.297844
1255	Tau	S516	Microtubule-associated protein tau	P10636	36.9538	0.507162	28.0151	72	0.30264	34.9212	0.115091	26.1152	0.619143
1256	Tau	T522	Microtubule-associated protein tau	P10636	11.8523	0.820967	52.4572		0.00824279	7.91626	0.676445	47.0924	0.318906
1257	Tau	S713	Microtubule-associated protein tau	P10636	-3.23593	0.586251	37.6798		0.0227478	24.0416	0.370792	76.4914	0.0784521
1258	Tau	S721	Microtubule-associated protein tau	P10636	72.2516	0.247914	68.9098		0.0171203	2.53911	0.871788	0.549787	0.988199
1259	Tau	S739	Microtubule-associated protein tau	P10636	82.9801	0.109412	63.2237		0.0229038	-1.77059	0.872411	-12.3764	0.706215
1260	TBC1D7	Y14	TBC1 domain family member 7	Q9P0N9	-46.0198	0.0368079	-37.2393		0.0243415	-6.82226	0.593588	8.33425	0.729915
1261	TBK1	S172	TANK binding kinase TBK1; Serine/threonine-protein kinase TBK1	Q9UHD2	-28.4461	0.0278419	2.11921		0.881575	6.42464	0.584624	51.8855	0.0590512
1262	TEC	Y519	Tyrosine-protein kinase Tec	P42680	-37.5222	0.0029478	-28.0632		0.0219271	23.071	0.0401496	41.7036	0.0180434
1263	TERF1	T371	Telomeric repeat-binding factor 1	P54274	14.7671	0.164926	23.2968		0.0441699	1.56373	0.79828	9.11205	0.573692
1264	TGM2	Y369	Protein-glutamine gamma-glutamyltransferase 2	P21980	-8.10533	0.0400797	12.9484		0.249897	3.11422	0.753732	26.7384	0.0733289
1265	TH (TY3H)	Pan-specific	Tyrosine 3-monooxygenase	P07101	17.5059	0.374482	-36.4415		0.0091235	54.5086	0.0101114	-16.427	0.316745
1266	TH (TY3H)	S19	Tyrosine 3-monooxygenase	P07101	-12.5929	0.3893	-22.5501		0.0228304	20.5329	0.035773	6.80207	0.754307
1267	TH (TY3H)	S71	Tyrosine 3-monooxygenase	P07101	-15.4735	0.125331	-24.3251		0.0630327	21.4228	0.0496352	8.70746	0.408802
1268	THRAP3	S253	Thyroid hormone receptor-associated protein 3	Q9Y2W1	1.8653	0.821773	3.72006		0.738762	10.1974	0.283878	12.2039	0.215255
1269	TIE2 (TEK)	Y897	Angiopoietin-1 receptor	Q02763	-16.1157	0.119764	-12.493		0.0445236	1.56486	0.744322	5.95119	0.585513
1270	TIE2 (TEK)	Y992	Angiopoietin-1 receptor	Q02763	12.6066	0.455173	24.9823		0.318648	22.6441	0.258816	36.123	0.154959
1271	TLN1	Y70	Talin 1	Q9Y490	-21.5677	0.016973	-7.91967		0.14655	7.71896	0.0281485	26.4631	0.10426
1272	TNK1	Y277	Non-receptor tyrosine-protein kinase TNK1	Q13470	-9.57506	0.199652	-15.4325		0.140265	16.4985	0.0926727	8.95211	0.339329
1273	TORC2	S433	CREB-regulated transcription coactivator 2	Q53ET0	12.5181	0.106596	58.2363		0.0149178	-10.9244	0.260371	25.2687	0.0273984
1274	TP53BP1	T1056	Tumor suppressor p53-binding protein 1	Q12888	1.17902	0.853319	14.8513		0.211889	-0.913298	0.905904	12.4763	0.268183
1275	TRIM28 (TIF1B)	Y458	Transcription intermediary factor 1-beta	Q13263	83.0256	0.0299392	-60.3824		0.07456	176.728	0.0864132	-40.0997	0.115367
1276	TRIM28 (TIF1B)	S473	Transcription intermediary factor 1-beta	Q13263	-62.1207	0.0149361	67.9781		0.0657856	22.6667	0.19083	443.973	0.0208864
1277	TRIM28 (TIF1B)	Y517	Transcription intermediary factor 1-beta	Q13263	26.6225	0.273085	8.69363		0.727394	18.9598	0.320967	2.11586	0.943037
1278	TRIM33 (TIF1G)	S1119	Transcription intermediary factor 1-gamma	Q9UPN9	3.15942	0.859237	5.17377		0.843833	-6.43312	0.59635	-4.60608	0.873634
1279	TrkA (NGFR; NTRK1)	Y680+Y681	Nerve growth factor (NGF) receptor-tyrosine kinase; High affinity nerve growth factor receptor	P04629	-1.58029	0.677797	-18.7648		0.00602815	8.81014	0.224643	-10.1886	0.0472291
1280	TrkB (NTRK2)	Pan-specific	BNDF/NT3/4/5 receptor- tyrosine kinase	Q16620	-47.6478	0.110549	-13.8385		0.605716	-5.64897	0.729822	55.2833	0.259612
1281	TrkB (NTRK2)	Y516	BNDF/NT3/4/5 receptor- tyrosine kinase	Q16620	3.18753	0.766957	-6.623		0.688463	7.1984	0.614008	-2.99346	0.789214
1282	TrkB (NTRK2)	Y702	BNDF/NT3/4/5 receptor- tyrosine kinase	Q16620	-11.9556	0.734499	61.6068		0.362978	-6.26331	0.827131	72.055	0.238641
1283	TrkC (NTRK3)	Y709+Y710	NT-3 growth factor receptor	Q16288	13.8179	0.463525	11.5572		0.614295	27.7571	0.390905	25.2194	0.177326
1284	TRRAP	Pan-specific	Transformation/transcription domain-associated protein	Q9Y4A5	-35.3828	0.00586328	-55.2835		0.0162706	16.7686	0.331323	-18.9131	0.0137482
1285	TRRAP	Pan-specific	Transformation/transcription domain-associated protein	Q9Y4A5	-48.4118	0.00337236	-60.322		1.20992e-05	5.42682	0.331452	-19.1936	0.0267573
1286	TSSK3	T168	Testis-specific serine/threonine-protein kinase 3	Q96PN8	-8.00061	0.574	-8.01783		0.674696	22.5986	0.141107	22.5756	0.22878
1287	TTK	Pan-specific	Dual specificity protein kinase	P33981	54.0454	0.0418292	-0.671485		0.945501	65.051	0.0382925	6.42495	0.587132
1288	TTK	S677	Dual specificity protein kinase TTK	P33981	-32.226	0.0353629	-22.1002		0.306426	19.2964	0.33548	37.1199	0.141185
1289	TTK	Y833+Y836	Dual specificity protein kinase TTK	P33981	-8.49808	0.43844	-19.0833		0.00110211	18.2714	0.0222844	4.58936	0.667658
1290	TXK	Y420	Tyrosine-protein kinase TXK	P42681	23.5428	0.282685	-31.6357		0.21123	45.1785	0.139072	-19.6633	0.0356128
1291	TYK2	Pan-specific	Protein-tyrosine kinase 2 (Jak-related)	P29597	-18.6256	0.0657884	-18.8264		0.283845	14.2711	0.299013	13.9891	0.309374
1292	TYK2	Pan-specific	Protein-tyrosine kinase 2 (Jak-related)	P29597	-32.1656	0.0160469	-39.1738		0.00169412	12.0428	0.0969723
1293	TYK2	Y292	Protein-tyrosine kinase 2 (Jak-related)	P29597	9.03736	0.451733	9.77544		0.750691	35.876	0.236748	36.7957	0.245362
1294	TYK2	Y1054+Y1055	Protein-tyrosine kinase 2 (Jak-related)	P29597	-22.0091	0.0779994	-12.2929		0.222873	2.70276	0.816267	15.4975	0.0957551
1295	Tyro3	Y681	Tyrosine-protein kinase receptor TYRO3	Q06418	11.6271	0.175381	-5.61945		0.842084	31.9255	0.282787	11.5428	0.463269
1296	Tyro3	Y685+Y686	Tyrosine-protein kinase receptor TYRO3	Q06418	-20.1286	0.0884532	-4.40339		0.319045	6.44777	0.0777941	27.4054	0.101458
1297	UBF	T201	Nucleolar transcription factor 1	P17480	-2.37729	0.461523	19.9492		0.240704	-5.66116	0.43357	15.9144	0.194157
1298	UBF	S484	Nucleolar transcription factor 1	P17480	-14.001	0.418148	7.09537		0.60765	27.3748	0.0388028	58.621	0.0233089
1299	ULK1	Pan-specific	Unc-51-like protein-serine/threonine kinase 1	O75385	118.082	0.0667078	147.57		0.00448808	38.3443	0.0839736	13.1224	0.164894
1300	ULK1	Pan-specific	Unc-51-like kinase 1; Serine-threonine-protein kinase ULK1	O75385	-1.10749	0.933029	-19.1368		0.292209	-22.6102	0.114614	-12.146	0.707798
1301	ULK2	Pan-specific	Unc-51-like protein-serine/threonine kinase 2	Q8IYT8	217.681	0.0185396	80.4267		0.00123217	40.871	0.517135	-19.9925	0.174772
1302	ULK3	Pan-specific	Unc-51-like protein-serine/threonine kinase 3	Q6PHR2	109.478	0.0684781	190.408		0.0164613	-21.0049	0.403497	9.51429	0.74334
1303	VACAMKL	Y245	CaM kinase-like vesicle-associated protein	Q8NCB2	-13.0447	0.136643	-7.23784		0.581361	-10.4028	0.200053	-4.41942	0.764213
1304	VASP	S157	Vasodilator-stimulated phosphoprotein	P50552	11.1412	0.596918	14.6675		0.681618	26.236	0.227187	30.2413	0.482319
1305	Vav	Y174	Vav 1 guanine nucleotide exchange factor	P15498	-38.3971	0.0332718	-6.77099		0.501604	-8.37329	0.24294	38.6667	0.00335205
1306	Vav	Y826	Vav 1 guanine nucleotide exchange factor	P15498	6.28771	0.595778	47.7015		0.202402	5.55247	0.671541	46.6798	0.2534
1307	VEGFR1 (Flt1)	Pan-specific	Vascular endothelial growth factor receptor 1	P17948	-21.7244	0.0368866	15.5815		0.602589	-25.3783	0.0912104	10.1863	0.584294
1308	VEGFR1 (Flt1)	Y1048	Vascular endothelial growth factor receptor 1	P17948	-2.38774	0.854466	20.9305		0.202599	-13.539	0.178178	7.11534	0.689359
1309	VEGFR1 (Flt1)	Y1053	Vascular endothelial growth factor receptor 1	P17948	0.692385	0.917664	6.55653		0.753823	-8.37374	0.0548324	-3.03759	0.890581
1310	VEGFR2 (KDR)	Pan-specific	Vascular endothelial growth factor receptor 2 ; Vascular endothelial growth factor receptor-tyrosine kinase 2 (Flk1)	P35968	-10.3487	0.21981	-14.9955		0.190815	4.28129	0.451163	3.90706	0.800184
1311	VEGFR2 (KDR)	Pan-specific	Vascular endothelial growth factor receptor 2 ; Vascular endothelial growth factor receptor-tyrosine kinase 2 (Flk1)	P35968	-16.4249	0.153462	-16.7248		0.113121	2.22289	0.416712	-3.07548	0.824952
1312	VEGFR2 (KDR)	Y1054	Vascular endothelial growth factor receptor 2 ; Vascular endothelial growth factor receptor-tyrosine kinase 2 (Flk1)	P35968	0.921931	0.941285	14.3642		0.169518	-13.7768	0.0733723	-2.29234	0.896886
1313	VEGFR2 (KDR)	Y1059	Vascular endothelial growth factor receptor 3 ; Vascular endothelial growth factor receptor-protein-tyrosine kinase 3	P35968	22.2317	0.256264	156.696		0.012299	-38.9526	0.00691383	28.204	0.38058
1314	VEGFR2 (KDR)	Y1214	Vascular endothelial growth factor receptor 3 ; Vascular endothelial growth factor receptor-protein-tyrosine kinase 3	P35968	-63.5893	0.11426	170.006		0.00964115	-20.0794	0.21294	492.655	0.0146331
1315	VEGFR3 (Flt4)	Pan-specific	Vascular endothelial growth factor receptor 3 ; Vascular endothelial growth factor receptor-protein-tyrosine kinase 3	P35916	4.01475	0.604811	-18.5426		0.0326399	20.9754	0.237061	12.1627	0.0706805
1316	VEGFR3 (Flt4)	Pan-specific	Vascular endothelial growth factor receptor 3 ; Vascular endothelial growth factor receptor-protein-tyrosine kinase 3	P35916	-38.5224	0.00447496	-32.9813		0.157958	-15.3486	0.133213	-22.0533	0.112334
1317	VEGFR3 (Flt4)	Y1068	Vascular endothelial growth factor receptor 3 ; Vascular endothelial growth factor receptor-protein-tyrosine kinase 3	P35916	-19.0511	0.157752	-17.7527		0.321978	-8.97195	0.101583	-7.5118	0.708138
1318	VIM	Pan-specific	Vimentin	P08670	-43.5687	0.0205622	-23.6297		0.363369	4.22663	0.801793	41.0533	0.277559
1319	VIM	S34	Vimentin	P08670	42.9098	0.230134	128.221		0.116171	-51.8903	0.123194	-23.1706	0.341012
1320	VIM	Y117	Vimentin	P08670	-8.19197	0.503734	11.4168		0.300418	-1.90784	0.844075	19.0431	0.27893
1321	WASP	Y291	Wiskott-Aldrich syndrome protein	P42768	-8.66669	0.302763	124.815		0.0954585	-11.0837	0.129082	118.866	0.0941238
1322	Wee1	Pan-specific	Wee1 protein-tyrosine kinase	P30291	-15.9814	0.197999	-11.731		0.519158	3.28994	0.407133	8.51521	0.583055
1323	Wee1	S642	Wee1 protein-tyrosine kinase	P30291	10.5476	0.560242	48.7869		0.0550825	-14.7851	0.245619	14.6914	0.371018
1324	WNK1	Pan-specific	Serine/threonine-protein kinase WNK1	Q9H4A3	18.6393	0.247929	7.2222		0.545076	15.8896	0.0349947	4.73715	0.80319
1325	WNK1	Pan-specific	Serine/threonine-protein kinase WNK1	Q9H4A3	-12.5635	0.433064	-11.8147		0.682376	-17.5055	0.110422	-16.799	0.523733
1326	WNK1	T60	Serine/threonine-protein kinase WNK1	Q9H4A3	26.9593		26.9593		0.170897	-17.169	0.0811916	5.64705	0.841855
1327	WNK1	S382	Serine/threonine-protein kinase WNK1	Q9H4A3	-16.4007	0.173621	-5.35678		0.6746	-10.8298	0.101913	0.950119	0.94937
1328	WNK1	T2245	Serine/threonine-protein kinase WNK2	Q9H4A3	-5.27519	0.770929	-57.2543		0.0160529	-10.0512	0.338566	-59.4095	0.0160484
1329	WNK2	Pan-specific	Serine/threonine-protein kinase WNK2	Q9Y3S1	-12.0011	0.387324	-27.4412		0.417736	-7.41942	0.556059	-23.6633	0.52782
1330	WNK2	Pan-specific	Serine/threonine-protein kinase WNK2	Q9Y3S1	-50.2769	0.0139514	-63.3456		0.0652277	-12.4405	0.473746	-35.4536	0.198492
1331	WNK3 (PRKWNK3)	Pan-specific	Serine/threonine-protein kinase WNK3	Q9BYP7	-7.58101	0.287524	-14.865		0.491552	14.3239	0.301669	1.93758	0.957641
1332	WNK3 (PRKWNK3)	Pan-specific	Serine/threonine-protein kinase WNK3	Q9BYP7	-25.9842	0.211527	-21.1822		0.0806169	-11.3761	0.217267	-2.50094	0.841987
1333	WNK4 (PRKWNK4)	Pan-specific	Serine/threonine-protein kinase WNK4	Q96J92	-8.80889	0.595549	25.0892		0.395044	-8.604	0.592319	47.805	0.132808
1334	WNK4 (PRKWNK4)	Pan-specific	Serine/threonine-protein kinase WNK4	Q96J92	-22.6504	0.0326484	7.31917		0.821672	-11.7299	0.607824	3.88155	0.857166
1335	WT1	S365	Wilms tumour protein	P19544	-14.5308	0.375113	28.4627		0.326601	-15.3421	0.473213	27.2433	0.258552
1336	YAP1	S109	Yorkie homologue	P46937	-17.7251	0.240161				-6.74858	0.762539	13.6994	0.482484
1337	YAP1	T119	Yorkie homologue	P46937	-15.7251	0.11113	4.58453		0.844598	-10.834	0.391713	10.6544	0.594412
1338	YAP1	S127	Yorkie homologue	P46937	-10.0237	0.295545	-4.00121		0.831648	-4.24104	0.638504	2.1685	0.897371
1339	Yes	Pan-specific	Yamaguchi sarcoma proto-oncogene-encoded tyrosine kinase	P07947	7.14065	0.793605	2.38737		0.958579	74.5532	0.0528498	66.8092	0.379335
1340	Yes	Y222+Y223	Yamaguchi sarcoma proto-oncogene-encoded tyrosine kinase	P07947	-0.79519	0.937696	-7.15427		0.602812	8.30481	0.502806	1.36241	0.945069
1341	YSK1 (STK25, SOK1)	Pan-specific	Protein-serine/threonine kinase 25	O00506	27.9538	0.0976495	162.054		0.0432673	47.598	0.123033	202.286	0.0147131
1342	YSK1 (STK25, SOK1)	T174	Serine/threonine-protein kinase 25	O00506	-1.95335	0.882791	-42.031		0.205595	6.67596	0.676791	-36.929	0.0730217
1343	YSK4 (MAP3K19)	Pan-specific	SPS1/STE20-related protein kinase YSK4; Mitogen-activated protein kinase kinase kinase 8	Q56UN5	6.92875	0.597307	-7.58936		0.0197829	8.61025	0.191121	18.2046	0.391039
1344	YSK4 (MAP3K19)	Pan-specific	SPS1/STE20-related protein kinase YSK4; Mitogen-activated protein kinase kinase kinase 8	Q56UN5	-27.2372	0.00429465	-20.8095		0.232791	4.14041	0.566901	-9.99913	0.220552
1345	ZAP70	Pan-specific	Zeta-chain (TCR) associated protein-tyrosine kinase, 70 kDa	P43403	53.3	0.245784	67.9855		0.119078	97.9246	0.0881428	24.7246	0.480722
1346	ZAP70	Pan-specific	Zeta-chain (TCR) associated protein-tyrosine kinase, 70 kDa	P43403	46.7813	0.179923	-8.03711		0.844942	8.98104	0.886902	18.7327	0.55017
1347	ZAP70	Y248	Zeta-chain (TCR) associated protein-tyrosine kinase, 70 kDa	P43403	-14.4125	0.328769	22.2412		0.735382	56.4416	0.188761	123.439	0.21176
1348	ZAP70	Y292	Zeta-chain (TCR) associated protein-tyrosine kinase, 70 kDa	P43403	-6.68634	0.700578	10.0891		0.482644	-1.45768	0.85993	16.2577	0.482821
1349	ZAP70	Y319	Zeta-chain (TCR) associated protein-tyrosine kinase, 70 kDa	P43403	-3.94106	0.793657	20.6755		0.254003	-8.61147	0.296163	14.8082	0.552996
1350	ZAP70	Y492+Y493	Zeta-chain (TCR) associated protein-tyrosine kinase, 70 kDa	P43403	19.4506	0.212772	-3.78489		0.837958	1.34345	0.861904	-18.3699	0.285356
1351	ZC2 (TNIK)	Pan-specific	TRAF2 and NCK-interacting kinase	Q9UKE5	-25.3379	0.0196459	-43.2476		0.00703534	23.729	0.101972	-5.95071	0.669763

## Sheet: Supplementary Table S4
	Ctrl stim vs non	FAK stim vs non	FAK non vs ctrl non	FAK stim vs ctrl stim	Genes
Long-term depression	-1.61007				PRKCA, HRAS, NOS1, BRAF, MAP2K1, MAP2K2, PPP2CA, RAF1, PRKG2, PRKCB
Long-term potentiation	-2.00231				PRKCA, HRAS, MAP2K1, BRAF, MAP2K2, CAMK2G, RAF1, PRKCB, RPS6KA3, CAMK4, CAMK2D, PPP3CC, CAMK2B, CAMK2A
Negative regulation of neuron apoptosis			-1.56544		HSP90AB1, PDPK1, BRAF, JUN, JAK2, PRKCG, KDR
Rapid depolarisation	-1.4047				CAMK2G, CAMK2D, CAMK2B, CAMK2A
Ras activation upon Ca2+ infux through NMDA receptor	-1.06711				HRAS, CAMK2G, CAMK2D, CAMK2B, CAMK2A
Stress fiber assembly				1.16227	PRKCQ, PFN1, BRAF, RAC1, PAK1
RHO GTPases-mediated formins activation	-1.66826				PFN1, TAOK1, PPP2CA, RAC1, BUB1B, SRF, SRC
Activation of JUN kinase activity			1.20563		MAP2K4, GAB1, MAP4K2, SYK, MAP3K11
Cellular response to TGFb stimulus	1.26093				PTK2, CAV1, FYN, MAPK7, RUNX1, ABL1, SRC
Erk1/Erk2 MAPK signaling pathway				1.14154	EGFR, RPS6KA1, MAPK3, PDGFRA, RAF1, ELK1, SRC, STAT3
Positive regulation of MAP kinase activity	-1.0998				EGFR, HRAS, FLT1, MST1R, KIT, PRKCD, SRC
MAPK6/MAPK4 signaling				-1.33843	CDK1, NCOA3, PAK3, MAPKAPK5, MAPK4, FOXO1, HSPB1, FOXO3
Negative regulation of mTOR signaling		-1.60025			GSK3A, MAPKAPK5, PRKAA1, TBC1D7, PRKAA2
Positive regulation of GTPase activity				-1.07945	CAV2, HRAS, MAP2K1, NTRK1, GSK3B, ERBB2
WNT signaling pathway	-1.00445				PRKCA, TP53, ROCK2, CAMK2G, RAC1, CAMK2D, PPP3CC, LEF1, MAPK8, CAMK2B, CAMK2A, PRKCB
Ephrin signaling			1.244		GIT1, PTK2, FYN, EFNB2, EPHB3, EPHB4, EPHA2, EPHB2, EPHA3
Regulation of DNA replication				-2.22001	EGFR, CDK1, IGF1R, HRAS, JUN, MET, NPM1, MAPK8, INSR
Transcription from RNA polymerase II promoter				-1.19982	FGFR1, HRAS, MEF2A, FOXM1, BMPR2, FOXO1, PRKDC, FOXO3, ATF2, CTNNB1, FOS, NFATC4, CHUK, MAP2K5, EGFR, TP53, ESRRA, IKZF1, CREB1, GRIN1, MET, CDK9, CDK7, RB1, HMGA1, BRCA1, CTR9, EP300, RPS6KA1, NCOA3, ARRB1, ETS1, GSK3B, JUN, HIPK2, MAPK3, IKBKG, TXK, JAK2, MAPK7, ACVR1
Covalent chromatin modification	-1.11675				HDAC4, PRMT5, TRIM28, ARID1A, PRKAA1, JAK2, RB1, TRRAP, PRKCB
Mitotic cell cycle checkpoint		-1.31469			HRAS, TTK, CHEK1, TRRAP, SMC1A
ATM signaling		-1.56096			TP53, JUN, RELA, NFKBIA, CHEK1, ABL1, BRCA1, ATM
Cell differentiation		-1.18229			NANOS3, SRPK2, FRK, FGR, STK11, FLT3, HCK, CAMK2G, CREB1, MITF, AXL, FOXO1, FES, MYT1, TYK2, EP300, ETS1, NTRK1, CAMK2B, JAK2, MAPK7, TEC
Ion homeostasis	-1.28517				NOS1, CAMK2G, CAMK2D, CAMK2B, CAMK2A
Mitochondrion organization			-2.27445		CEBPA, MAPK12, MAPK13, MAPK14, MAPK11
Insulin resistance				2.65208	CRTC2, RELA, RPS6KB1, PRKCE, PRKCD, PTEN, IRS1, STAT3, PTPN11, AKT1, PRKCQ, RPS6KA3, RPS6KA1, MAPK9, GYS2, PTPN1, IKBKB
Negative regulation of insulin signaling				2.12858	PRKCA, PRKCQ, INPPL1, RELA, RPS6KB1, IRS1, PRKCD
Type II diabetes mellitus				1.05477	PKM, MAPK3, MAPK9, IKBKB, PRKCE, IRS1, PRKCD
Response to hypoxia	-1.88124				NOS1, FLT1, CAMK2G, NF1, CAMK2D, RAF1, NOS2, PAK1, SRF, ATM, PRKCB
Response to oxidative stress				1.09563	EGFR, AKT1, TP53, GAB1, JAK2, ABL1, PRKCD
